# Supplementary material for: Inhibition of cathepsin L ameliorates inflammation through the A20/NF-κB pathway in endotoxin-induced acute lung injury
Source: iScience. 2024 Oct 4;27(11):111024. doi: 10.1016/j.isci.2024.111024 (PMC11570319; doi:10.1016/j.isci.2024.111024)
Supplement: Data S2. The full LC-MS/MS results, related to Figure 2 — Excel file containing even more data too large to fit in a PDF. [file mmc2.xlsx]

## Sheet: Full results of LC-MS MS
		biotin								IAAP								biotin-IAAP
Accession	Description	Coverage	# Peptides	# PSMs	# Unique Peptides	# Protein Groups	# AAs	MW [kDa]	calc. pI	Coverage	# Peptides	# PSMs	# Unique Peptides	# Protein Groups	# AAs	MW [kDa]	calc. pI	Coverage	# Peptides	# PSMs	# Unique Peptides	# Protein Groups	# AAs	MW [kDa]	calc. pI
Q15149	Plectin OS=Homo sapiens OX=9606 GN=PLEC PE=1 SV=3	59.7566	255	365	245	1	4684	531.5	5.96	48.2067	199	256	191	1	4684	531.5	5.96	62.895	285	440	275	1	4684	531.5	5.96
Q13085	Acetyl-CoA carboxylase 1 OS=Homo sapiens OX=9606 GN=ACACA PE=1 SV=2	84.8679	203	942	184	1	2346	265.4	6.37	88.8747	228	1692	207	1	2346	265.4	6.37	83.9301	187	692	168	1	2346	265.4	6.37
P15924	Desmoplakin OS=Homo sapiens OX=9606 GN=DSP PE=1 SV=3	64.7161	184	294	183	1	2871	331.6	6.81	60.9544	166	254	166	1	2871	331.6	6.81	63.9847	173	258	172	1	2871	331.6	6.81
Q14204	Cytoplasmic dynein 1 heavy chain 1 OS=Homo sapiens OX=9606 GN=DYNC1H1 PE=1 SV=5	35.3422	128	151	128	1	4646	532.1	6.4	35.6651	127	145	127	1	4646	532.1	6.4	35.0624	127	146	127	1	4646	532.1	6.4
P78527	DNA-dependent protein kinase catalytic subunit OS=Homo sapiens OX=9606 GN=PRKDC PE=1 SV=3	41.2548	139	168	139	1	4128	468.8	7.12	36.9913	120	138	120	1	4128	468.8	7.12	37.1851	121	145	121	1	4128	468.8	7.12
O95714	E3 ubiquitin-protein ligase HERC2 OS=Homo sapiens OX=9606 GN=HERC2 PE=1 SV=2	14.4601	47	47	47	1	4834	526.9	6.28	8.06785	28	29	28	1	4834	526.9	6.28	33.4299	104	116	104	1	4834	526.9	6.28
Q09666	Neuroblast differentiation-associated protein AHNAK OS=Homo sapiens OX=9606 GN=AHNAK PE=1 SV=2	49.7453	126	163	126	1	5890	628.7	6.15	47.3514	121	166	121	1	5890	628.7	6.15	43.1239	99	128	99	1	5890	628.7	6.15
P11498	Pyruvate carboxylase, mitochondrial OS=Homo sapiens OX=9606 GN=PC PE=1 SV=2	91.2564	115	932	114	1	1178	129.6	6.84	91.3413	104	1129	104	1	1178	129.6	6.84	89.4737	92	593	92	1	1178	129.6	6.84
O00763	Acetyl-CoA carboxylase 2 OS=Homo sapiens OX=9606 GN=ACACB PE=1 SV=3	61.7575	123	242	104	1	2458	276.4	6.49	68.1855	137	373	117	1	2458	276.4	6.49	46.1758	87	148	68	1	2458	276.4	6.49
P27708	CAD protein OS=Homo sapiens OX=9606 GN=CAD PE=1 SV=3	47.6404	63	75	62	1	2225	242.8	6.46	40.764	58	71	57	1	2225	242.8	6.46	44.3146	61	75	61	1	2225	242.8	6.46
P18583	Protein SON OS=Homo sapiens OX=9606 GN=SON PE=1 SV=4	32.4815	56	87	56	1	2426	263.7	5.64	15.169	29	36	29	1	2426	263.7	5.64	33.1822	60	111	60	1	2426	263.7	5.64
P13647	Keratin, type II cytoskeletal 5 OS=Homo sapiens OX=9606 GN=KRT5 PE=1 SV=3	63.8983	56	132	36	1	590	62.3	7.74	63.0508	49	106	30	1	590	62.3	7.74	64.5763	57	139	35	1	590	62.3	7.74
P05787	Keratin, type II cytoskeletal 8 OS=Homo sapiens OX=9606 GN=KRT8 PE=1 SV=7	79.9172	49	119	37	1	483	53.7	5.59	76.3975	40	87	30	1	483	53.7	5.59	87.1636	57	145	45	1	483	53.7	5.59
P08238	Heat shock protein HSP 90-beta OS=Homo sapiens OX=9606 GN=HSP90AB1 PE=1 SV=4	64.2265	54	138	30	1	724	83.2	5.03	64.6409	49	124	27	1	724	83.2	5.03	65.0552	56	132	30	1	724	83.2	5.03
P35579	Myosin-9 OS=Homo sapiens OX=9606 GN=MYH9 PE=1 SV=4	44.5918	67	77	67	1	1960	226.4	5.6	29.2857	42	44	42	1	1960	226.4	5.6	37.9592	56	59	56	1	1960	226.4	5.6
Q04695	Keratin, type I cytoskeletal 17 OS=Homo sapiens OX=9606 GN=KRT17 PE=1 SV=2	92.1296	49	131	28	1	432	48.1	5.02	75	40	86	21	1	432	48.1	5.02	96.5278	56	173	32	1	432	48.1	5.02
P35908	Keratin, type II cytoskeletal 2 epidermal OS=Homo sapiens OX=9606 GN=KRT2 PE=1 SV=2	85.6025	58	146	42	1	639	65.4	8	81.3772	54	154	40	1	639	65.4	8	84.507	54	105	38	1	639	65.4	8
P05165	Propionyl-CoA carboxylase alpha chain, mitochondrial OS=Homo sapiens OX=9606 GN=PCCA PE=1 SV=4	78.8462	61	187	61	1	728	80	7.52	81.1813	65	262	65	1	728	80	7.52	74.1758	53	146	53	1	728	80	7.52
P07900	Heat shock protein HSP 90-alpha OS=Homo sapiens OX=9606 GN=HSP90AA1 PE=1 SV=5	65.4372	53	106	31	1	732	84.6	5.02	55.8743	45	84	25	1	732	84.6	5.02	65.3005	53	98	29	1	732	84.6	5.02
P08729	Keratin, type II cytoskeletal 7 OS=Homo sapiens OX=9606 GN=KRT7 PE=1 SV=5	67.8038	42	94	31	1	469	51.4	5.48	62.6866	36	77	28	1	469	51.4	5.48	72.2814	53	118	39	1	469	51.4	5.48
P04264	Keratin, type II cytoskeletal 1 OS=Homo sapiens OX=9606 GN=KRT1 PE=1 SV=6	72.5155	59	211	51	1	644	66	8.12	69.5652	54	218	46	1	644	66	8.12	69.0994	51	165	44	1	644	66	8.12
P49327	Fatty acid synthase OS=Homo sapiens OX=9606 GN=FASN PE=1 SV=3	45.4401	71	88	71	1	2511	273.3	6.44	28.5145	47	52	47	1	2511	273.3	6.44	32.3377	51	59	51	1	2511	273.3	6.44
P53621	Coatomer subunit alpha OS=Homo sapiens OX=9606 GN=COPA PE=1 SV=2	52.451	49	58	49	1	1224	138.3	7.66	49.1013	46	49	46	1	1224	138.3	7.66	57.3529	48	51	48	1	1224	138.3	7.66
Q9BVP2	Guanine nucleotide-binding protein-like 3 OS=Homo sapiens OX=9606 GN=GNL3 PE=1 SV=2	70.1275	50	177	49	1	549	62	9.16	69.0346	50	181	48	1	549	62	9.16	67.5774	46	184	45	1	549	62	9.16
P05783	Keratin, type I cytoskeletal 18 OS=Homo sapiens OX=9606 GN=KRT18 PE=1 SV=2	77.6744	39	75	37	1	430	48	5.45	59.0698	27	46	25	1	430	48	5.45	90	46	99	44	1	430	48	5.45
Q96RQ3	Methylcrotonoyl-CoA carboxylase subunit alpha, mitochondrial OS=Homo sapiens OX=9606 GN=MCCC1 PE=1 SV=3	75.7241	51	251	50	1	725	80.4	7.78	75.4483	52	342	51	1	725	80.4	7.78	72.8276	45	193	45	1	725	80.4	7.78
Q6ZRV2	Protein FAM83H OS=Homo sapiens OX=9606 GN=FAM83H PE=1 SV=3	47.6675	39	46	39	1	1179	127	6.98	26.4631	20	23	20	1	1179	127	6.98	51.6539	45	55	45	1	1179	127	6.98
Q15572	TATA box-binding protein-associated factor RNA polymerase I subunit C OS=Homo sapiens OX=9606 GN=TAF1C PE=1 SV=2	71.6916	42	99	42	1	869	95.2	8.59	72.382	40	98	40	1	869	95.2	8.59	74.2232	44	102	44	1	869	95.2	8.59
Q03701	CCAAT/enhancer-binding protein zeta OS=Homo sapiens OX=9606 GN=CEBPZ PE=1 SV=3	43.074	40	54	40	1	1054	120.9	5.94	41.0816	32	42	32	1	1054	120.9	5.94	45.8254	44	75	44	1	1054	120.9	5.94
Q08211	ATP-dependent RNA helicase A OS=Homo sapiens OX=9606 GN=DHX9 PE=1 SV=4	55.1969	55	84	55	1	1270	140.9	6.84	49.5276	47	70	47	1	1270	140.9	6.84	47.6378	43	62	43	1	1270	140.9	6.84
P53618	Coatomer subunit beta OS=Homo sapiens OX=9606 GN=COPB1 PE=1 SV=3	54.9843	46	75	46	1	953	107.1	6.05	52.361	45	79	45	1	953	107.1	6.05	54.7744	43	72	43	1	953	107.1	6.05
P16615	Sarcoplasmic/endoplasmic reticulum calcium ATPase 2 OS=Homo sapiens OX=9606 GN=ATP2A2 PE=1 SV=1	44.4338	43	66	43	1	1042	114.7	5.34	43.9539	42	64	42	1	1042	114.7	5.34	45.2015	43	68	43	1	1042	114.7	5.34
P35527	Keratin, type I cytoskeletal 9 OS=Homo sapiens OX=9606 GN=KRT9 PE=1 SV=3	71.9101	38	120	37	1	623	62	5.24	71.5891	42	148	41	1	623	62	5.24	71.1075	43	124	42	1	623	62	5.24
Q53T94	TATA box-binding protein-associated factor RNA polymerase I subunit B OS=Homo sapiens OX=9606 GN=TAF1B PE=1 SV=1	65.8163	35	76	35	1	588	68.8	8.02	69.0476	38	78	38	1	588	68.8	8.02	72.619	43	99	43	1	588	68.8	8.02
P08727	Keratin, type I cytoskeletal 19 OS=Homo sapiens OX=9606 GN=KRT19 PE=1 SV=4	80.5	38	84	24	1	400	44.1	5.14	82	37	65	24	1	400	44.1	5.14	82.5	43	99	28	1	400	44.1	5.14
Q9C0C2	182 kDa tankyrase-1-binding protein OS=Homo sapiens OX=9606 GN=TNKS1BP1 PE=1 SV=4	34.2394	37	46	37	1	1729	181.7	4.86	29.5547	32	38	32	1	1729	181.7	4.86	36.6108	42	49	42	1	1729	181.7	4.86
P02533	Keratin, type I cytoskeletal 14 OS=Homo sapiens OX=9606 GN=KRT14 PE=1 SV=4	77.3305	44	109	13	1	472	51.5	5.16	75	42	85	13	1	472	51.5	5.16	73.9407	41	86	10	1	472	51.5	5.16
P02538	Keratin, type II cytoskeletal 6A OS=Homo sapiens OX=9606 GN=KRT6A PE=1 SV=3	60.8156	45	101	4	1	564	60	8	55.3191	39	78	3	1	564	60	8	59.3972	41	89	5	1	564	60	8
P13645	Keratin, type I cytoskeletal 10 OS=Homo sapiens OX=9606 GN=KRT10 PE=1 SV=6	66.4384	51	172	44	1	584	58.8	5.21	62.6712	38	148	32	1	584	58.8	5.21	63.5274	40	102	34	1	584	58.8	5.21
P33993	DNA replication licensing factor MCM7 OS=Homo sapiens OX=9606 GN=MCM7 PE=1 SV=4	52.9903	35	56	35	1	719	81.3	6.46	60.2225	37	54	37	1	719	81.3	6.46	71.4882	40	63	40	1	719	81.3	6.46
P07384	Calpain-1 catalytic subunit OS=Homo sapiens OX=9606 GN=CAPN1 PE=1 SV=1	62.465	38	54	38	1	714	81.8	5.67	53.6415	35	54	35	1	714	81.8	5.67	63.5854	40	53	40	1	714	81.8	5.67
P04259	Keratin, type II cytoskeletal 6B OS=Homo sapiens OX=9606 GN=KRT6B PE=1 SV=5	60.8156	44	100	4	1	564	60	8	53.7234	37	78	2	1	564	60	8	55.3191	39	83	2	1	564	60	8
P52272	Heterogeneous nuclear ribonucleoprotein M OS=Homo sapiens OX=9606 GN=HNRNPM PE=1 SV=3	58.7671	38	54	38	1	730	77.5	8.7	39.589	25	30	25	1	730	77.5	8.7	62.0548	39	60	39	1	730	77.5	8.7
P06737	Glycogen phosphorylase, liver form OS=Homo sapiens OX=9606 GN=PYGL PE=1 SV=4	56.5525	44	58	38	1	847	97.1	7.17	52.4203	39	55	32	1	847	97.1	7.17	52.8926	38	53	31	1	847	97.1	7.17
Q01813	ATP-dependent 6-phosphofructokinase, platelet type OS=Homo sapiens OX=9606 GN=PFKP PE=1 SV=2	57.398	39	82	35	1	784	85.5	7.55	56.8878	39	78	36	1	784	85.5	7.55	58.6735	38	76	35	1	784	85.5	7.55
P29401	Transketolase OS=Homo sapiens OX=9606 GN=TKT PE=1 SV=3	74.1573	37	90	37	1	623	67.8	7.66	83.3066	39	93	39	1	623	67.8	7.66	78.6517	38	87	38	1	623	67.8	7.66
Q9HD67	Unconventional myosin-X OS=Homo sapiens OX=9606 GN=MYO10 PE=1 SV=3	13.0224	20	22	20	1	2058	237.2	6.21	4.85909	7	7	7	1	2058	237.2	6.21	25.8989	38	44	38	1	2058	237.2	6.21
Q9BQE3	Tubulin alpha-1C chain OS=Homo sapiens OX=9606 GN=TUBA1C PE=1 SV=1	92.8731	35	156	3	1	449	49.9	5.1	91.9822	36	175	4	1	449	49.9	5.1	94.4321	37	151	4	1	449	49.9	5.1
Q9HCC0	Methylcrotonoyl-CoA carboxylase beta chain, mitochondrial OS=Homo sapiens OX=9606 GN=MCCC2 PE=1 SV=1	77.4423	37	112	37	1	563	61.3	7.68	77.4423	40	195	40	1	563	61.3	7.68	77.2647	36	92	36	1	563	61.3	7.68
P21333	Filamin-A OS=Homo sapiens OX=9606 GN=FLNA PE=1 SV=4	35.3608	63	74	57	1	2647	280.6	6.06	18.9271	36	39	31	1	2647	280.6	6.06	21.156	36	36	33	1	2647	280.6	6.06
P39023	60S ribosomal protein L3 OS=Homo sapiens OX=9606 GN=RPL3 PE=1 SV=2	66.005	37	131	37	1	403	46.1	10.18	63.0273	35	134	35	1	403	46.1	10.18	66.2531	36	147	36	1	403	46.1	10.18
Q71U36	Tubulin alpha-1A chain OS=Homo sapiens OX=9606 GN=TUBA1A PE=1 SV=1	89.8004	35	156	2	1	451	50.1	5.06	88.9135	35	173	2	1	451	50.1	5.06	91.3525	36	152	2	1	451	50.1	5.06
Q9H0A0	RNA cytidine acetyltransferase OS=Homo sapiens OX=9606 GN=NAT10 PE=1 SV=2	43.5122	33	43	33	1	1025	115.7	8.27	35.9024	28	32	27	1	1025	115.7	8.27	47.2195	36	47	35	1	1025	115.7	8.27
P13639	Elongation factor 2 OS=Homo sapiens OX=9606 GN=EEF2 PE=1 SV=4	43.4732	30	38	30	1	858	95.3	6.83	55.1282	39	48	39	1	858	95.3	6.83	51.8648	35	41	34	1	858	95.3	6.83
Q9UJV9	Probable ATP-dependent RNA helicase DDX41 OS=Homo sapiens OX=9606 GN=DDX41 PE=1 SV=2	59.8071	36	47	36	1	622	69.8	6.84	56.9132	38	52	38	1	622	69.8	6.84	59.0032	35	55	35	1	622	69.8	6.84
Q8TAA9	Vang-like protein 1 OS=Homo sapiens OX=9606 GN=VANGL1 PE=1 SV=1	58.9695	34	146	34	1	524	59.9	8.81	58.9695	34	104	34	1	524	59.9	8.81	58.9695	35	152	35	1	524	59.9	8.81
Q14980	Nuclear mitotic apparatus protein 1 OS=Homo sapiens OX=9606 GN=NUMA1 PE=1 SV=2	31.4894	50	55	50	1	2115	238.1	5.78	13.0969	21	22	21	1	2115	238.1	5.78	22.6005	35	39	35	1	2115	238.1	5.78
P36578	60S ribosomal protein L4 OS=Homo sapiens OX=9606 GN=RPL4 PE=1 SV=5	54.8009	33	113	33	1	427	47.7	11.06	52.2248	32	107	32	1	427	47.7	11.06	53.1616	34	122	34	1	427	47.7	11.06
P11142	Heat shock cognate 71 kDa protein OS=Homo sapiens OX=9606 GN=HSPA8 PE=1 SV=1	50.9288	30	52	25	1	646	70.9	5.52	53.096	32	63	26	1	646	70.9	5.52	52.0124	34	60	27	1	646	70.9	5.52
P14618	Pyruvate kinase PKM OS=Homo sapiens OX=9606 GN=PKM PE=1 SV=4	60.452	28	44	28	1	531	57.9	7.84	65.1601	31	52	31	1	531	57.9	7.84	71.9397	34	57	34	1	531	57.9	7.84
Q8IY81	pre-rRNA processing protein FTSJ3 OS=Homo sapiens OX=9606 GN=FTSJ3 PE=1 SV=2	49.8229	27	44	27	1	847	96.5	8.4	52.7745	29	47	29	1	847	96.5	8.4	56.9067	34	70	34	1	847	96.5	8.4
Q7L014	Probable ATP-dependent RNA helicase DDX46 OS=Homo sapiens OX=9606 GN=DDX46 PE=1 SV=2	42.483	38	47	38	1	1031	117.3	9.29	17.0708	16	20	16	1	1031	117.3	9.29	38.7973	34	41	34	1	1031	117.3	9.29
P05166	Propionyl-CoA carboxylase beta chain, mitochondrial OS=Homo sapiens OX=9606 GN=PCCB PE=1 SV=3	78.6642	34	78	34	1	539	58.2	7.64	82.0037	39	141	39	1	539	58.2	7.64	77.18	33	78	33	1	539	58.2	7.64
P68366	Tubulin alpha-4A chain OS=Homo sapiens OX=9606 GN=TUBA4A PE=1 SV=1	87.9464	35	149	11	1	448	49.9	5.06	87.9464	35	169	11	1	448	49.9	5.06	87.9464	33	143	9	1	448	49.9	5.06
P49411	Elongation factor Tu, mitochondrial OS=Homo sapiens OX=9606 GN=TUFM PE=1 SV=2	73.2301	30	64	30	1	452	49.5	7.61	74.7788	33	71	33	1	452	49.5	7.61	74.115	33	67	33	1	452	49.5	7.61
Q6P2Q9	Pre-mRNA-processing-splicing factor 8 OS=Homo sapiens OX=9606 GN=PRPF8 PE=1 SV=2	17.7302	32	33	32	1	2335	273.4	8.84	4.62527	8	8	8	1	2335	273.4	8.84	18.9722	33	33	33	1	2335	273.4	8.84
P49792	E3 SUMO-protein ligase RanBP2 OS=Homo sapiens OX=9606 GN=RANBP2 PE=1 SV=2	19.3548	38	41	38	1	3224	358	6.2	21.0298	45	48	45	1	3224	358	6.2	16.2531	32	33	32	1	3224	358	6.2
P10809	60 kDa heat shock protein, mitochondrial OS=Homo sapiens OX=9606 GN=HSPD1 PE=1 SV=2	58.1152	30	41	30	1	573	61	5.87	60.733	31	46	31	1	573	61	5.87	61.4311	32	44	32	1	573	61	5.87
P07437	Tubulin beta chain OS=Homo sapiens OX=9606 GN=TUBB PE=1 SV=2	84.009	33	239	6	1	444	49.6	4.89	83.1081	30	259	6	1	444	49.6	4.89	84.009	32	238	6	1	444	49.6	4.89
P68371	Tubulin beta-4B chain OS=Homo sapiens OX=9606 GN=TUBB4B PE=1 SV=1	83.8202	33	234	2	1	445	49.8	4.89	82.9213	30	254	3	1	445	49.8	4.89	83.8202	32	233	2	1	445	49.8	4.89
Q9Y2X3	Nucleolar protein 58 OS=Homo sapiens OX=9606 GN=NOP58 PE=1 SV=1	53.6862	25	52	25	1	529	59.5	8.92	68.0529	27	49	27	1	529	59.5	8.92	71.4556	32	66	32	1	529	59.5	8.92
Q5C9Z4	Nucleolar MIF4G domain-containing protein 1 OS=Homo sapiens OX=9606 GN=NOM1 PE=1 SV=1	31.6279	22	26	22	1	860	96.2	8.1	33.0233	23	30	23	1	860	96.2	8.1	44.5349	32	45	32	1	860	96.2	8.1
Q9BQG0	Myb-binding protein 1A OS=Homo sapiens OX=9606 GN=MYBBP1A PE=1 SV=2	31.4759	32	36	32	1	1328	148.8	9.28	20.256	22	24	22	1	1328	148.8	9.28	34.9398	32	38	32	1	1328	148.8	9.28
Q92621	Nuclear pore complex protein Nup205 OS=Homo sapiens OX=9606 GN=NUP205 PE=1 SV=3	15.8549	23	25	23	1	2012	227.8	6.19	16.4016	26	29	26	1	2012	227.8	6.19	20.0298	31	36	31	1	2012	227.8	6.19
Q9H4L5	Oxysterol-binding protein-related protein 3 OS=Homo sapiens OX=9606 GN=OSBPL3 PE=1 SV=1	43.292	28	36	28	1	887	101.2	6.87	15.2198	10	10	10	1	887	101.2	6.87	47.5761	31	45	31	1	887	101.2	6.87
Q14697	Neutral alpha-glucosidase AB OS=Homo sapiens OX=9606 GN=GANAB PE=1 SV=3	55.8263	41	70	41	1	944	106.8	6.14	53.4958	34	53	34	1	944	106.8	6.14	49.7881	30	53	30	1	944	106.8	6.14
P16144	Integrin beta-4 OS=Homo sapiens OX=9606 GN=ITGB4 PE=1 SV=5	21.3502	30	31	30	1	1822	202	6.09	25.0823	31	33	31	1	1822	202	6.09	23.7102	30	31	30	1	1822	202	6.09
O00567	Nucleolar protein 56 OS=Homo sapiens OX=9606 GN=NOP56 PE=1 SV=4	63.8047	33	57	33	1	594	66	9.19	62.4579	30	53	30	1	594	66	9.19	65.3199	30	53	30	1	594	66	9.19
P25705	ATP synthase subunit alpha, mitochondrial OS=Homo sapiens OX=9606 GN=ATP5F1A PE=1 SV=1	66.1844	35	64	35	1	553	59.7	9.13	60.0362	29	60	29	1	553	59.7	9.13	60.5787	30	54	30	1	553	59.7	9.13
Q96CW1	AP-2 complex subunit mu OS=Homo sapiens OX=9606 GN=AP2M1 PE=1 SV=2	68.046	29	66	29	1	435	49.6	9.54	69.6552	29	68	29	1	435	49.6	9.54	68.7356	30	73	30	1	435	49.6	9.54
A0FGR8	Extended synaptotagmin-2 OS=Homo sapiens OX=9606 GN=ESYT2 PE=1 SV=1	42.671	29	43	29	1	921	102.3	9.26	42.8882	28	39	28	1	921	102.3	9.26	42.671	30	49	30	1	921	102.3	9.26
P05023	Sodium/potassium-transporting ATPase subunit alpha-1 OS=Homo sapiens OX=9606 GN=ATP1A1 PE=1 SV=1	39.9804	35	40	34	1	1023	112.8	5.49	32.6491	25	29	25	1	1023	112.8	5.49	34.9951	29	34	28	1	1023	112.8	5.49
Q8N1F7	Nuclear pore complex protein Nup93 OS=Homo sapiens OX=9606 GN=NUP93 PE=1 SV=2	46.1538	31	37	31	1	819	93.4	5.72	35.8974	25	29	25	1	819	93.4	5.72	42.735	29	36	29	1	819	93.4	5.72
Q9Y4W2	Ribosomal biogenesis protein LAS1L OS=Homo sapiens OX=9606 GN=LAS1L PE=1 SV=2	52.4523	25	40	25	1	734	83	4.73	48.5014	25	30	25	1	734	83	4.73	54.9046	29	46	29	1	734	83	4.73
P07814	Bifunctional glutamate/proline--tRNA ligase OS=Homo sapiens OX=9606 GN=EPRS PE=1 SV=5	39.9471	42	46	42	1	1512	170.5	7.33	20.3704	21	22	21	1	1512	170.5	7.33	27.9762	29	31	29	1	1512	170.5	7.33
P19012	Keratin, type I cytoskeletal 15 OS=Homo sapiens OX=9606 GN=KRT15 PE=1 SV=3	53.5088	24	45	12	1	456	49.2	4.77	38.3772	18	31	6	1	456	49.2	4.77	66.0088	29	45	16	1	456	49.2	4.77
Q15361	Transcription termination factor 1 OS=Homo sapiens OX=9606 GN=TTF1 PE=1 SV=3	36.4641	26	28	26	1	905	103	9.38	62.3204	50	78	50	1	905	103	9.38	37.7901	28	32	28	1	905	103	9.38
A3KMH1	von Willebrand factor A domain-containing protein 8 OS=Homo sapiens OX=9606 GN=VWA8 PE=1 SV=2	20.7349	31	33	31	1	1905	214.7	7.4	25.3543	39	39	39	1	1905	214.7	7.4	18.4252	28	29	28	1	1905	214.7	7.4
Q06210	Glutamine--fructose-6-phosphate aminotransferase [isomerizing] 1 OS=Homo sapiens OX=9606 GN=GFPT1 PE=1 SV=3	54.6495	27	34	27	1	699	78.8	7.11	50.6438	27	33	27	1	699	78.8	7.11	55.3648	28	34	28	1	699	78.8	7.11
Q14498	RNA-binding protein 39 OS=Homo sapiens OX=9606 GN=RBM39 PE=1 SV=2	49.434	25	54	25	1	530	59.3	10.1	51.1321	27	56	27	1	530	59.3	10.1	51.1321	28	66	28	1	530	59.3	10.1
P23396	40S ribosomal protein S3 OS=Homo sapiens OX=9606 GN=RPS3 PE=1 SV=2	83.9506	27	84	27	1	243	26.7	9.66	80.6584	25	78	25	1	243	26.7	9.66	83.9506	28	92	28	1	243	26.7	9.66
Q9Y6N5	Sulfide:quinone oxidoreductase, mitochondrial OS=Homo sapiens OX=9606 GN=SQOR PE=1 SV=1	65.7778	26	42	26	1	450	49.9	9.11	64.4444	25	51	25	1	450	49.9	9.11	70.4444	28	51	28	1	450	49.9	9.11
Q93100	Phosphorylase b kinase regulatory subunit beta OS=Homo sapiens OX=9606 GN=PHKB PE=1 SV=3	22.3239	20	21	20	1	1093	124.8	6.95	25.9835	23	25	23	1	1093	124.8	6.95	33.0284	28	34	28	1	1093	124.8	6.95
Q9GZR7	ATP-dependent RNA helicase DDX24 OS=Homo sapiens OX=9606 GN=DDX24 PE=1 SV=1	39.6973	23	30	23	1	859	96.3	9.06	27.9395	17	20	17	1	859	96.3	9.06	47.2643	28	35	28	1	859	96.3	9.06
Q15573	TATA box-binding protein-associated factor RNA polymerase I subunit A OS=Homo sapiens OX=9606 GN=TAF1A PE=1 SV=1	67.5556	29	60	28	1	450	52.6	9.1	67.7778	29	68	28	1	450	52.6	9.1	65.7778	27	66	26	1	450	52.6	9.1
P47895	Aldehyde dehydrogenase family 1 member A3 OS=Homo sapiens OX=9606 GN=ALDH1A3 PE=1 SV=2	65.0391	26	51	24	1	512	56.1	7.25	67.3828	28	55	27	1	512	56.1	7.25	68.3594	27	45	26	1	512	56.1	7.25
Q15654	Thyroid receptor-interacting protein 6 OS=Homo sapiens OX=9606 GN=TRIP6 PE=1 SV=3	80.6723	27	48	27	1	476	50.3	7.37	84.8739	27	45	27	1	476	50.3	7.37	82.3529	27	47	26	1	476	50.3	7.37
P18124	60S ribosomal protein L7 OS=Homo sapiens OX=9606 GN=RPL7 PE=1 SV=1	68.9516	26	117	26	1	248	29.2	10.65	66.9355	27	118	27	1	248	29.2	10.65	67.3387	27	172	27	1	248	29.2	10.65
P43490	Nicotinamide phosphoribosyltransferase OS=Homo sapiens OX=9606 GN=NAMPT PE=1 SV=1	65.5804	29	54	29	1	491	55.5	7.15	63.9511	26	52	26	1	491	55.5	7.15	70.8758	27	47	27	1	491	55.5	7.15
Q9H8M2	Bromodomain-containing protein 9 OS=Homo sapiens OX=9606 GN=BRD9 PE=1 SV=2	62.1441	22	29	22	1	597	67	6.19	60.9715	25	34	25	1	597	67	6.19	65.1591	27	40	27	1	597	67	6.19
O75369	Filamin-B OS=Homo sapiens OX=9606 GN=FLNB PE=1 SV=2	22.5211	42	44	36	1	2602	278	5.73	11.4912	21	22	16	1	2602	278	5.73	16.3336	27	27	24	1	2602	278	5.73
P0DMV9	Heat shock 70 kDa protein 1B OS=Homo sapiens OX=9606 GN=HSPA1B PE=1 SV=1	44.1498	21	30	18	1	641	70	5.66	50.546	28	40	24	1	641	70	5.66	47.7379	26	37	21	1	641	70	5.66
P68104	Elongation factor 1-alpha 1 OS=Homo sapiens OX=9606 GN=EEF1A1 PE=1 SV=1	74.026	27	83	27	1	462	50.1	9.01	74.2424	27	75	27	1	462	50.1	9.01	71.2121	26	75	26	1	462	50.1	9.01
Q13885	Tubulin beta-2A chain OS=Homo sapiens OX=9606 GN=TUBB2A PE=1 SV=1	58.2022	26	188	3	1	445	49.9	4.89	56.6292	24	202	2	1	445	49.9	4.89	65.3933	26	190	4	1	445	49.9	4.89
Q96GA3	Protein LTV1 homolog OS=Homo sapiens OX=9606 GN=LTV1 PE=1 SV=1	50.7368	23	43	23	1	475	54.8	4.91	51.3684	22	34	22	1	475	54.8	4.91	54.1053	26	55	26	1	475	54.8	4.91
Q9NX58	Cell growth-regulating nucleolar protein OS=Homo sapiens OX=9606 GN=LYAR PE=1 SV=2	57.7836	25	48	25	1	379	43.6	9.54	51.9789	21	44	21	1	379	43.6	9.54	54.8813	26	59	26	1	379	43.6	9.54
P17655	Calpain-2 catalytic subunit OS=Homo sapiens OX=9606 GN=CAPN2 PE=1 SV=6	42.4286	25	29	25	1	700	79.9	4.98	37.4286	17	20	17	1	700	79.9	4.98	53.5714	26	34	26	1	700	79.9	4.98
Q9UPT8	Zinc finger CCCH domain-containing protein 4 OS=Homo sapiens OX=9606 GN=ZC3H4 PE=1 SV=3	34.3822	23	31	23	1	1303	140.2	6.27	25.4029	17	22	17	1	1303	140.2	6.27	38.7567	26	48	26	1	1303	140.2	6.27
Q8WTT2	Nucleolar complex protein 3 homolog OS=Homo sapiens OX=9606 GN=NOC3L PE=1 SV=1	43.25	26	33	26	1	800	92.5	9.17	22.5	16	21	16	1	800	92.5	9.17	39.25	26	39	26	1	800	92.5	9.17
O75165	DnaJ homolog subfamily C member 13 OS=Homo sapiens OX=9606 GN=DNAJC13 PE=1 SV=5	12.7508	19	19	19	1	2243	254.3	6.74	7.22247	12	12	12	1	2243	254.3	6.74	15.4704	26	26	26	1	2243	254.3	6.74
P08779	Keratin, type I cytoskeletal 16 OS=Homo sapiens OX=9606 GN=KRT16 PE=1 SV=4	78.4355	39	85	20	1	473	51.2	5.05	66.5962	35	60	17	1	473	51.2	5.05	53.0655	25	45	8	1	473	51.2	5.05
Q14134	Tripartite motif-containing protein 29 OS=Homo sapiens OX=9606 GN=TRIM29 PE=1 SV=2	44.898	24	32	24	1	588	65.8	7.15	52.0408	29	38	29	1	588	65.8	7.15	46.4286	25	32	25	1	588	65.8	7.15
P06576	ATP synthase subunit beta, mitochondrial OS=Homo sapiens OX=9606 GN=ATP5F1B PE=1 SV=3	69.9433	25	61	25	1	529	56.5	5.4	75.8034	28	56	28	1	529	56.5	5.4	69.1871	25	53	25	1	529	56.5	5.4
P08195	4F2 cell-surface antigen heavy chain OS=Homo sapiens OX=9606 GN=SLC3A2 PE=1 SV=3	53.3333	27	41	27	1	630	68	5.01	49.6825	26	45	26	1	630	68	5.01	45.0794	25	45	25	1	630	68	5.01
P82675	28S ribosomal protein S5, mitochondrial OS=Homo sapiens OX=9606 GN=MRPS5 PE=1 SV=2	53.9535	27	56	27	1	430	48	9.92	51.6279	25	96	25	1	430	48	9.92	49.7674	25	55	25	1	430	48	9.92
Q13509	Tubulin beta-3 chain OS=Homo sapiens OX=9606 GN=TUBB3 PE=1 SV=2	72	26	143	7	1	450	50.4	4.93	65.1111	25	146	7	1	450	50.4	4.93	67.5556	25	128	7	1	450	50.4	4.93
Q9BUF5	Tubulin beta-6 chain OS=Homo sapiens OX=9606 GN=TUBB6 PE=1 SV=1	76.9058	24	100	12	1	446	49.8	4.88	73.991	24	101	12	1	446	49.8	4.88	77.3543	25	99	13	1	446	49.8	4.88
P62701	40S ribosomal protein S4, X isoform OS=Homo sapiens OX=9606 GN=RPS4X PE=1 SV=2	71.4829	22	49	22	1	263	29.6	10.15	68.0608	24	51	24	1	263	29.6	10.15	73.384	25	56	25	1	263	29.6	10.15
P11021	Endoplasmic reticulum chaperone BiP OS=Homo sapiens OX=9606 GN=HSPA5 PE=1 SV=2	37.0031	21	26	18	1	654	72.3	5.16	38.0734	21	27	18	1	654	72.3	5.16	45.8716	25	35	22	1	654	72.3	5.16
P04406	Glyceraldehyde-3-phosphate dehydrogenase OS=Homo sapiens OX=9606 GN=GAPDH PE=1 SV=3	76.4179	19	41	19	1	335	36	8.46	80	20	61	20	1	335	36	8.46	85.9701	25	58	25	1	335	36	8.46
Q2TB10	Zinc finger protein 800 OS=Homo sapiens OX=9606 GN=ZNF800 PE=1 SV=1	42.1687	18	27	18	1	664	75.2	9.47	16.2651	9	9	9	1	664	75.2	9.47	47.1386	25	42	25	1	664	75.2	9.47
P04350	Tubulin beta-4A chain OS=Homo sapiens OX=9606 GN=TUBB4A PE=1 SV=2	75	25	200	2	1	444	49.6	4.88									75	25	201	2	1	444	49.6	4.88
Q9Y3Z3	Deoxynucleoside triphosphate triphosphohydrolase SAMHD1 OS=Homo sapiens OX=9606 GN=SAMHD1 PE=1 SV=2	46.1661	22	29	22	1	626	72.2	7.14	53.0351	27	36	27	1	626	72.2	7.14	53.8339	24	32	24	1	626	72.2	7.14
P60709	Actin, cytoplasmic 1 OS=Homo sapiens OX=9606 GN=ACTB PE=1 SV=1	67.7333	22	67	11	1	375	41.7	5.48	75.2	25	60	14	1	375	41.7	5.48	69.0667	24	59	12	1	375	41.7	5.48
P00338	L-lactate dehydrogenase A chain OS=Homo sapiens OX=9606 GN=LDHA PE=1 SV=2	84.0361	25	49	23	1	332	36.7	8.27	75.3012	23	48	21	1	332	36.7	8.27	84.0361	24	38	22	1	332	36.7	8.27
Q9Y446	Plakophilin-3 OS=Homo sapiens OX=9606 GN=PKP3 PE=1 SV=1	47.8043	27	34	27	1	797	87	9.32	34.2535	22	24	22	1	797	87	9.32	40.1506	24	28	24	1	797	87	9.32
Q9Y383	Putative RNA-binding protein Luc7-like 2 OS=Homo sapiens OX=9606 GN=LUC7L2 PE=1 SV=2	54.3367	26	61	18	1	392	46.5	10.01	50	21	51	15	1	392	46.5	10.01	52.8061	24	60	17	1	392	46.5	10.01
P07996	Thrombospondin-1 OS=Homo sapiens OX=9606 GN=THBS1 PE=1 SV=2	27.5214	23	28	23	1	1170	129.3	4.94	23.9316	21	23	21	1	1170	129.3	4.94	28.0342	24	24	24	1	1170	129.3	4.94
P62424	60S ribosomal protein L7a OS=Homo sapiens OX=9606 GN=RPL7A PE=1 SV=2	60.9023	22	38	22	1	266	30	10.61	60.9023	21	32	21	1	266	30	10.61	62.782	24	45	24	1	266	30	10.61
Q92616	eIF-2-alpha kinase activator GCN1 OS=Homo sapiens OX=9606 GN=GCN1 PE=1 SV=6	20.5915	41	43	41	1	2671	292.6	7.47	9.21003	20	22	20	1	2671	292.6	7.47	13.3283	24	24	24	1	2671	292.6	7.47
P13674	Prolyl 4-hydroxylase subunit alpha-1 OS=Homo sapiens OX=9606 GN=P4HA1 PE=1 SV=2	41.573	19	24	19	1	534	61	6.01	51.6854	20	27	20	1	534	61	6.01	54.8689	24	30	24	1	534	61	6.01
P02545	Prelamin-A/C OS=Homo sapiens OX=9606 GN=LMNA PE=1 SV=1	41.1145	25	27	25	1	664	74.1	7.02	45.9337	27	29	27	1	664	74.1	7.02	42.6205	23	25	22	1	664	74.1	7.02
P17987	T-complex protein 1 subunit alpha OS=Homo sapiens OX=9606 GN=TCP1 PE=1 SV=1	53.777	23	28	23	1	556	60.3	6.11	51.0791	24	26	24	1	556	60.3	6.11	54.8561	23	26	23	1	556	60.3	6.11
O75683	Surfeit locus protein 6 OS=Homo sapiens OX=9606 GN=SURF6 PE=1 SV=3	49.0305	22	59	22	1	361	41.4	10.64	45.7064	20	54	20	1	361	41.4	10.64	48.7535	23	65	23	1	361	41.4	10.64
Q15293	Reticulocalbin-1 OS=Homo sapiens OX=9606 GN=RCN1 PE=1 SV=1	63.7462	20	39	20	1	331	38.9	5	58.9124	18	32	18	1	331	38.9	5	63.7462	23	43	23	1	331	38.9	5
O75052	Carboxyl-terminal PDZ ligand of neuronal nitric oxide synthase protein OS=Homo sapiens OX=9606 GN=NOS1AP PE=1 SV=3	60.2767	23	34	22	1	506	56.1	6.3	48.0237	17	25	16	1	506	56.1	6.3	60.2767	23	40	22	1	506	56.1	6.3
Q99959	Plakophilin-2 OS=Homo sapiens OX=9606 GN=PKP2 PE=1 SV=2	22.9285	15	18	14	1	881	97.4	9.33	19.5233	12	14	11	1	881	97.4	9.33	31.7821	23	23	22	1	881	97.4	9.33
O60610	Protein diaphanous homolog 1 OS=Homo sapiens OX=9606 GN=DIAPH1 PE=1 SV=2	29.4811	29	31	29	1	1272	141.3	5.41	9.82704	9	9	9	1	1272	141.3	5.41	23.5849	23	23	23	1	1272	141.3	5.41
O14617	AP-3 complex subunit delta-1 OS=Homo sapiens OX=9606 GN=AP3D1 PE=1 SV=1	20.4683	15	16	15	1	1153	130.1	8.48	10.4944	8	8	8	1	1153	130.1	8.48	28.2741	23	25	23	1	1153	130.1	8.48
Q14258	E3 ubiquitin/ISG15 ligase TRIM25 OS=Homo sapiens OX=9606 GN=TRIM25 PE=1 SV=2	53.1746	23	35	23	1	630	70.9	8.09	53.1746	25	34	25	1	630	70.9	8.09	50.9524	22	31	22	1	630	70.9	8.09
P63244	Receptor of activated protein C kinase 1 OS=Homo sapiens OX=9606 GN=RACK1 PE=1 SV=3	79.4953	21	57	21	1	317	35.1	7.69	79.8107	25	68	25	1	317	35.1	7.69	79.4953	22	55	22	1	317	35.1	7.69
P84098	60S ribosomal protein L19 OS=Homo sapiens OX=9606 GN=RPL19 PE=1 SV=1	56.1224	22	131	22	1	196	23.5	11.47	51.0204	21	125	21	1	196	23.5	11.47	53.5714	22	159	22	1	196	23.5	11.47
P61247	40S ribosomal protein S3a OS=Homo sapiens OX=9606 GN=RPS3A PE=1 SV=2	65.1515	21	35	21	1	264	29.9	9.73	69.3182	21	34	21	1	264	29.9	9.73	68.5606	22	36	22	1	264	29.9	9.73
P42765	3-ketoacyl-CoA thiolase, mitochondrial OS=Homo sapiens OX=9606 GN=ACAA2 PE=1 SV=2	70.7809	20	24	20	1	397	41.9	8.09	73.2997	20	28	20	1	397	41.9	8.09	77.33	22	30	22	1	397	41.9	8.09
P42704	Leucine-rich PPR motif-containing protein, mitochondrial OS=Homo sapiens OX=9606 GN=LRPPRC PE=1 SV=3	37.3745	43	47	43	1	1394	157.8	6.13	17.3601	18	18	18	1	1394	157.8	6.13	21.3056	22	22	22	1	1394	157.8	6.13
Q9H4L4	Sentrin-specific protease 3 OS=Homo sapiens OX=9606 GN=SENP3 PE=1 SV=2	41.9861	17	29	17	1	574	65	8.56	41.115	17	25	17	1	574	65	8.56	55.2265	22	37	22	1	574	65	8.56
Q13263	Transcription intermediary factor 1-beta OS=Homo sapiens OX=9606 GN=TRIM28 PE=1 SV=5	33.0539	20	32	20	1	835	88.5	5.77	30.5389	16	21	16	1	835	88.5	5.77	40	22	31	22	1	835	88.5	5.77
P41252	Isoleucine--tRNA ligase, cytoplasmic OS=Homo sapiens OX=9606 GN=IARS PE=1 SV=2	26.6244	24	27	24	1	1262	144.4	6.15	13.233	15	15	15	1	1262	144.4	6.15	25.9905	22	25	22	1	1262	144.4	6.15
Q6KB66	Keratin, type II cytoskeletal 80 OS=Homo sapiens OX=9606 GN=KRT80 PE=1 SV=2	39.1593	18	28	16	1	452	50.5	5.67	34.0708	15	24	13	1	452	50.5	5.67	58.4071	22	29	19	1	452	50.5	5.67
O60264	SWI/SNF-related matrix-associated actin-dependent regulator of chromatin subfamily A member 5 OS=Homo sapiens OX=9606 GN=SMARCA5 PE=1 SV=1	28.8023	28	30	28	1	1052	121.8	8.09	10.6464	12	12	12	1	1052	121.8	8.09	22.0532	22	25	22	1	1052	121.8	8.09
Q9UQ35	Serine/arginine repetitive matrix protein 2 OS=Homo sapiens OX=9606 GN=SRRM2 PE=1 SV=2	8.3939	16	18	16	1	2752	299.4	12.06	3.4157	7	8	7	1	2752	299.4	12.06	11.1919	22	23	22	1	2752	299.4	12.06
Q9UJS0	Calcium-binding mitochondrial carrier protein Aralar2 OS=Homo sapiens OX=9606 GN=SLC25A13 PE=1 SV=2	46.2222	21	22	15	1	675	74.1	8.62	52.1481	28	33	20	1	675	74.1	8.62	44.4444	21	22	15	1	675	74.1	8.62
P33992	DNA replication licensing factor MCM5 OS=Homo sapiens OX=9606 GN=MCM5 PE=1 SV=5	37.1935	24	30	24	1	734	82.2	8.37	47.9564	26	29	26	1	734	82.2	8.37	38.8283	21	24	21	1	734	82.2	8.37
Q1ED39	Lysine-rich nucleolar protein 1 OS=Homo sapiens OX=9606 GN=KNOP1 PE=1 SV=1	44.5415	18	22	18	1	458	51.6	9.86	56.1135	24	29	24	1	458	51.6	9.86	52.1834	21	26	21	1	458	51.6	9.86
O43707	Alpha-actinin-4 OS=Homo sapiens OX=9606 GN=ACTN4 PE=1 SV=2	31.7234	21	28	11	1	911	104.8	5.44	35.6751	23	26	15	1	911	104.8	5.44	33.0406	21	24	13	1	911	104.8	5.44
P14923	Junction plakoglobin OS=Homo sapiens OX=9606 GN=JUP PE=1 SV=3	55.4362	27	41	25	1	745	81.7	6.14	37.4497	22	33	19	1	745	81.7	6.14	44.1611	21	29	19	1	745	81.7	6.14
P17858	ATP-dependent 6-phosphofructokinase, liver type OS=Homo sapiens OX=9606 GN=PFKL PE=1 SV=6	43.2051	23	35	18	1	780	85	7.5	41.4103	20	29	17	1	780	85	7.5	40.7692	21	32	17	1	780	85	7.5
Q9UGI8	Testin OS=Homo sapiens OX=9606 GN=TES PE=1 SV=1	60.095	22	29	22	1	421	48	7.68	58.9074	20	24	20	1	421	48	7.68	58.6698	21	29	21	1	421	48	7.68
Q7Z2W4	Zinc finger CCCH-type antiviral protein 1 OS=Homo sapiens OX=9606 GN=ZC3HAV1 PE=1 SV=3	32.4834	23	27	23	1	902	101.4	8.4	28.2705	18	20	18	1	902	101.4	8.4	32.5942	21	23	21	1	902	101.4	8.4
P62753	40S ribosomal protein S6 OS=Homo sapiens OX=9606 GN=RPS6 PE=1 SV=1	48.996	20	57	20	1	249	28.7	10.84	43.3735	18	57	18	1	249	28.7	10.84	49.3976	21	65	21	1	249	28.7	10.84
P12236	ADP/ATP translocase 3 OS=Homo sapiens OX=9606 GN=SLC25A6 PE=1 SV=4	60.4027	19	57	4	1	298	32.8	9.74	59.7315	18	49	3	1	298	32.8	9.74	66.443	21	53	4	1	298	32.8	9.74
Q6NW34	Nucleolus and neural progenitor protein OS=Homo sapiens OX=9606 GN=NEPRO PE=1 SV=3	26.9841	12	12	12	1	567	64.5	9.74	29.1005	13	13	13	1	567	64.5	9.74	42.8571	21	23	21	1	567	64.5	9.74
P00533	Epidermal growth factor receptor OS=Homo sapiens OX=9606 GN=EGFR PE=1 SV=2	23.9669	21	26	21	1	1210	134.2	6.68	25.0413	23	25	23	1	1210	134.2	6.68	21.8182	20	21	20	1	1210	134.2	6.68
P04075	Fructose-bisphosphate aldolase A OS=Homo sapiens OX=9606 GN=ALDOA PE=1 SV=2	49.4505	16	21	15	1	364	39.4	8.09	77.1978	23	36	19	1	364	39.4	8.09	60.4396	20	27	17	1	364	39.4	8.09
P40429	60S ribosomal protein L13a OS=Homo sapiens OX=9606 GN=RPL13A PE=1 SV=2	52.2167	20	93	20	1	203	23.6	10.93	52.7094	21	85	21	1	203	23.6	10.93	49.7537	20	90	20	1	203	23.6	10.93
Q96HC4	PDZ and LIM domain protein 5 OS=Homo sapiens OX=9606 GN=PDLIM5 PE=1 SV=5	33.557	14	17	14	1	596	63.9	8.21	42.953	21	27	21	1	596	63.9	8.21	41.7785	20	25	20	1	596	63.9	8.21
P07195	L-lactate dehydrogenase B chain OS=Homo sapiens OX=9606 GN=LDHB PE=1 SV=2	55.3892	20	39	18	1	334	36.6	6.05	62.5749	20	33	18	1	334	36.6	6.05	64.0719	20	33	18	1	334	36.6	6.05
P05141	ADP/ATP translocase 2 OS=Homo sapiens OX=9606 GN=SLC25A5 PE=1 SV=7	53.3557	20	68	7	1	298	32.8	9.69	59.0604	19	59	6	1	298	32.8	9.69	59.0604	20	58	6	1	298	32.8	9.69
P15880	40S ribosomal protein S2 OS=Homo sapiens OX=9606 GN=RPS2 PE=1 SV=2	57.3379	17	47	17	1	293	31.3	10.24	57.3379	19	43	19	1	293	31.3	10.24	59.3857	20	56	20	1	293	31.3	10.24
P50570	Dynamin-2 OS=Homo sapiens OX=9606 GN=DNM2 PE=1 SV=2	33.6782	23	26	23	1	870	98	7.44	24.2529	17	18	17	1	870	98	7.44	28.6207	20	22	20	1	870	98	7.44
O43852	Calumenin OS=Homo sapiens OX=9606 GN=CALU PE=1 SV=2	67.3016	18	42	18	1	315	37.1	4.64	67.3016	17	37	17	1	315	37.1	4.64	73.6508	20	46	20	1	315	37.1	4.64
P19338	Nucleolin OS=Homo sapiens OX=9606 GN=NCL PE=1 SV=3	20	10	12	10	1	710	76.6	4.7	30.4225	16	23	16	1	710	76.6	4.7	28.169	20	24	20	1	710	76.6	4.7
Q5SY16	Polynucleotide 5'-hydroxyl-kinase NOL9 OS=Homo sapiens OX=9606 GN=NOL9 PE=1 SV=1	36.1823	16	22	16	1	702	79.3	9.13	31.9088	15	22	15	1	702	79.3	9.13	53.5613	20	30	20	1	702	79.3	9.13
Q5JTW2	Centrosomal protein of 78 kDa OS=Homo sapiens OX=9606 GN=CEP78 PE=1 SV=1	17.9971	10	10	10	1	689	76.3	8.18	29.0276	13	14	13	1	689	76.3	8.18	44.9927	20	24	20	1	689	76.3	8.18
P11940	Polyadenylate-binding protein 1 OS=Homo sapiens OX=9606 GN=PABPC1 PE=1 SV=2	31.2893	17	19	10	1	636	70.6	9.5	22.6415	12	12	12	1	636	70.6	9.5	35.3774	20	21	20	1	636	70.6	9.5
P19013	Keratin, type II cytoskeletal 4 OS=Homo sapiens OX=9606 GN=KRT4 PE=1 SV=4	34.0824	15	29	9	1	534	57.3	6.61	19.6629	11	26	6	1	534	57.3	6.61	47.7528	20	34	13	1	534	57.3	6.61
Q9NZM1	Myoferlin OS=Homo sapiens OX=9606 GN=MYOF PE=1 SV=1	22.3193	36	38	36	1	2061	234.6	6.18	14.2164	24	26	24	1	2061	234.6	6.18	11.2567	19	20	19	1	2061	234.6	6.18
P06733	Alpha-enolase OS=Homo sapiens OX=9606 GN=ENO1 PE=1 SV=2	63.5945	19	28	19	1	434	47.1	7.39	67.0507	20	29	20	1	434	47.1	7.39	64.7465	19	27	19	1	434	47.1	7.39
P04792	Heat shock protein beta-1 OS=Homo sapiens OX=9606 GN=HSPB1 PE=1 SV=2	90.7317	21	48	21	1	205	22.8	6.4	90.7317	19	45	19	1	205	22.8	6.4	90.7317	19	52	19	1	205	22.8	6.4
O00159	Unconventional myosin-Ic OS=Homo sapiens OX=9606 GN=MYO1C PE=1 SV=4	26.3405	22	25	21	1	1063	121.6	9.41	23.048	17	17	16	1	1063	121.6	9.41	27.0931	19	20	18	1	1063	121.6	9.41
Q00610	Clathrin heavy chain 1 OS=Homo sapiens OX=9606 GN=CLTC PE=1 SV=5	37.5522	45	56	45	1	1675	191.5	5.69	14.0299	16	16	16	1	1675	191.5	5.69	15.1642	19	21	19	1	1675	191.5	5.69
O00541	Pescadillo homolog OS=Homo sapiens OX=9606 GN=PES1 PE=1 SV=1	40.6463	19	23	19	1	588	68	7.33	27.2109	16	18	16	1	588	68	7.33	38.0952	19	27	19	1	588	68	7.33
P26373	60S ribosomal protein L13 OS=Homo sapiens OX=9606 GN=RPL13 PE=1 SV=4	54.5024	19	45	19	1	211	24.2	11.65	48.3412	15	45	15	1	211	24.2	11.65	49.2891	19	47	19	1	211	24.2	11.65
Q02878	60S ribosomal protein L6 OS=Homo sapiens OX=9606 GN=RPL6 PE=1 SV=3	47.2222	18	48	18	1	288	32.7	10.58	42.7083	15	26	15	1	288	32.7	10.58	47.9167	19	48	19	1	288	32.7	10.58
Q15050	Ribosome biogenesis regulatory protein homolog OS=Homo sapiens OX=9606 GN=RRS1 PE=1 SV=2	44.6575	16	22	16	1	365	41.2	10.7	46.0274	15	18	15	1	365	41.2	10.7	49.3151	19	27	19	1	365	41.2	10.7
P49711	Transcriptional repressor CTCF OS=Homo sapiens OX=9606 GN=CTCF PE=1 SV=1	34.2503	16	18	16	1	727	82.7	6.96	25.447	13	15	13	1	727	82.7	6.96	37.6891	19	28	19	1	727	82.7	6.96
P56192	Methionine--tRNA ligase, cytoplasmic OS=Homo sapiens OX=9606 GN=MARS PE=1 SV=2	34.3333	20	23	20	1	900	101.1	6.16	15.1111	10	10	10	1	900	101.1	6.16	32.4444	19	21	19	1	900	101.1	6.16
P43243	Matrin-3 OS=Homo sapiens OX=9606 GN=MATR3 PE=1 SV=2	35.3011	19	24	19	1	847	94.6	6.25	15.1122	10	11	10	1	847	94.6	6.25	32.4675	19	20	19	1	847	94.6	6.25
Q96P70	Importin-9 OS=Homo sapiens OX=9606 GN=IPO9 PE=1 SV=3	25.5524	18	24	18	1	1041	115.9	4.81	16.6186	10	10	10	1	1041	115.9	4.81	26.9933	19	24	19	1	1041	115.9	4.81
O95071	E3 ubiquitin-protein ligase UBR5 OS=Homo sapiens OX=9606 GN=UBR5 PE=1 SV=2	5.2876	9	9	9	1	2799	309.2	5.85	2.46517	6	6	6	1	2799	309.2	5.85	8.39586	19	20	19	1	2799	309.2	5.85
O94776	Metastasis-associated protein MTA2 OS=Homo sapiens OX=9606 GN=MTA2 PE=1 SV=1	34.4311	17	18	14	1	668	75	9.66	5.98802	3	3	3	1	668	75	9.66	36.2275	19	25	16	1	668	75	9.66
Q03169	Tumor necrosis factor alpha-induced protein 2 OS=Homo sapiens OX=9606 GN=TNFAIP2 PE=2 SV=2	39.2966	17	23	17	1	654	72.6	6.46	52.2936	23	28	23	1	654	72.6	6.46	37.9205	18	23	18	1	654	72.6	6.46
Q16822	Phosphoenolpyruvate carboxykinase [GTP], mitochondrial OS=Homo sapiens OX=9606 GN=PCK2 PE=1 SV=4	49.375	22	29	22	1	640	70.7	7.62	41.875	20	21	20	1	640	70.7	7.62	38.2812	18	21	18	1	640	70.7	7.62
P07355	Annexin A2 OS=Homo sapiens OX=9606 GN=ANXA2 PE=1 SV=2	57.2271	18	23	18	1	339	38.6	7.75	58.7021	20	29	20	1	339	38.6	7.75	57.8171	18	26	18	1	339	38.6	7.75
P00966	Argininosuccinate synthase OS=Homo sapiens OX=9606 GN=ASS1 PE=1 SV=2	50.4854	16	24	16	1	412	46.5	8.02	56.068	19	24	19	1	412	46.5	8.02	56.5534	18	23	18	1	412	46.5	8.02
P14625	Endoplasmin OS=Homo sapiens OX=9606 GN=HSP90B1 PE=1 SV=1	33.1258	20	24	18	1	803	92.4	4.84	29.0162	18	23	16	1	803	92.4	4.84	28.0199	18	23	16	1	803	92.4	4.84
P38646	Stress-70 protein, mitochondrial OS=Homo sapiens OX=9606 GN=HSPA9 PE=1 SV=2	36.0825	20	23	19	1	679	73.6	6.16	41.5317	18	20	17	1	679	73.6	6.16	32.6951	18	21	17	1	679	73.6	6.16
Q9ULK5	Vang-like protein 2 OS=Homo sapiens OX=9606 GN=VANGL2 PE=1 SV=2	36.0845	17	25	17	1	521	59.7	9.22	31.4779	15	21	15	1	521	59.7	9.22	35.5086	18	29	18	1	521	59.7	9.22
Q9H5J8	TATA box-binding protein-associated factor RNA polymerase I subunit D OS=Homo sapiens OX=9606 GN=TAF1D PE=1 SV=1	52.518	17	42	17	1	278	32	8.73	50.3597	14	28	14	1	278	32	8.73	64.0288	18	42	18	1	278	32	8.73
P58107	Epiplakin OS=Homo sapiens OX=9606 GN=EPPK1 PE=1 SV=3	32.2131	27	40	18	1	5088	555.3	5.62	18.691	13	19	6	1	5088	555.3	5.62	25.0393	18	30	9	1	5088	555.3	5.62
O43143	Pre-mRNA-splicing factor ATP-dependent RNA helicase DHX15 OS=Homo sapiens OX=9606 GN=DHX15 PE=1 SV=2	29.3082	18	21	17	1	795	90.9	7.46	15.5975	11	12	11	1	795	90.9	7.46	29.1824	18	22	18	1	795	90.9	7.46
P33991	DNA replication licensing factor MCM4 OS=Homo sapiens OX=9606 GN=MCM4 PE=1 SV=5	24.4496	13	13	13	1	863	96.5	6.74	17.2654	10	10	10	1	863	96.5	6.74	33.7196	18	19	18	1	863	96.5	6.74
Q13823	Nucleolar GTP-binding protein 2 OS=Homo sapiens OX=9606 GN=GNL2 PE=1 SV=1	26.1286	13	15	13	1	731	83.6	9.25	14.3639	9	11	9	1	731	83.6	9.25	33.3789	18	20	18	1	731	83.6	9.25
O75746	Calcium-binding mitochondrial carrier protein Aralar1 OS=Homo sapiens OX=9606 GN=SLC25A12 PE=1 SV=2	32.8909	18	18	12	1	678	74.7	8.38	40.8555	23	27	15	1	678	74.7	8.38	35.5457	17	18	11	1	678	74.7	8.38
P35221	Catenin alpha-1 OS=Homo sapiens OX=9606 GN=CTNNA1 PE=1 SV=1	49.2274	27	33	27	1	906	100	6.29	35.7616	21	23	21	1	906	100	6.29	29.1391	17	19	17	1	906	100	6.29
P22695	Cytochrome b-c1 complex subunit 2, mitochondrial OS=Homo sapiens OX=9606 GN=UQCRC2 PE=1 SV=3	51.8764	20	32	20	1	453	48.4	8.63	64.2384	20	32	20	1	453	48.4	8.63	52.5386	17	23	17	1	453	48.4	8.63
P60842	Eukaryotic initiation factor 4A-I OS=Homo sapiens OX=9606 GN=EIF4A1 PE=1 SV=1	68.4729	23	30	21	1	406	46.1	5.48	64.0394	19	27	17	1	406	46.1	5.48	46.5517	17	25	15	1	406	46.1	5.48
P62269	40S ribosomal protein S18 OS=Homo sapiens OX=9606 GN=RPS18 PE=1 SV=3	63.1579	18	33	18	1	152	17.7	10.99	65.1316	19	39	19	1	152	17.7	10.99	57.2368	17	35	17	1	152	17.7	10.99
Q9HCM4	Band 4.1-like protein 5 OS=Homo sapiens OX=9606 GN=EPB41L5 PE=1 SV=3	32.7422	17	25	15	1	733	81.8	6.58	37.2442	17	25	15	1	733	81.8	6.58	35.7435	17	25	15	1	733	81.8	6.58
O75676	Ribosomal protein S6 kinase alpha-4 OS=Homo sapiens OX=9606 GN=RPS6KA4 PE=1 SV=1	19.5596	12	14	12	1	772	85.6	8.28	31.0881	17	17	17	1	772	85.6	8.28	34.1969	17	17	17	1	772	85.6	8.28
Q5H9R7	Serine/threonine-protein phosphatase 6 regulatory subunit 3 OS=Homo sapiens OX=9606 GN=PPP6R3 PE=1 SV=2	26.8041	16	19	16	1	873	97.6	4.6	22.795	15	17	15	1	873	97.6	4.6	30.4696	17	19	17	1	873	97.6	4.6
P12235	ADP/ATP translocase 1 OS=Homo sapiens OX=9606 GN=SLC25A4 PE=1 SV=4	52.0134	15	51	2	1	298	33	9.76	50.6711	15	43	1	1	298	33	9.76	58.0537	17	42	2	1	298	33	9.76
Q9NY93	Probable ATP-dependent RNA helicase DDX56 OS=Homo sapiens OX=9606 GN=DDX56 PE=1 SV=1	35.2834	15	17	15	1	547	61.6	9.26	33.4552	15	18	15	1	547	61.6	9.26	43.1444	17	23	17	1	547	61.6	9.26
P68400	Casein kinase II subunit alpha OS=Homo sapiens OX=9606 GN=CSNK2A1 PE=1 SV=1	49.3606	13	17	13	1	391	45.1	7.74	52.9412	15	19	13	1	391	45.1	7.74	59.335	17	35	15	1	391	45.1	7.74
P14868	Aspartate--tRNA ligase, cytoplasmic OS=Homo sapiens OX=9606 GN=DARS PE=1 SV=2	41.7166	17	19	17	1	501	57.1	6.55	32.7345	14	16	14	1	501	57.1	6.55	40.9182	17	18	17	1	501	57.1	6.55
P11216	Glycogen phosphorylase, brain form OS=Homo sapiens OX=9606 GN=PYGB PE=1 SV=5	25.86	16	21	10	1	843	96.6	6.86	19.9288	14	17	7	1	843	96.6	6.86	25.6228	17	20	10	1	843	96.6	6.86
O95232	Luc7-like protein 3 OS=Homo sapiens OX=9606 GN=LUC7L3 PE=1 SV=2	39.5833	15	20	15	1	432	51.4	9.79	37.963	14	19	14	1	432	51.4	9.79	38.4259	17	20	17	1	432	51.4	9.79
P13646	Keratin, type I cytoskeletal 13 OS=Homo sapiens OX=9606 GN=KRT13 PE=1 SV=4	24.6725	14	35	3	1	458	49.6	4.96	31.2227	14	27	3	1	458	49.6	4.96	38.4279	17	30	5	1	458	49.6	4.96
Q9NQ29	Putative RNA-binding protein Luc7-like 1 OS=Homo sapiens OX=9606 GN=LUC7L PE=1 SV=1	37.7358	15	27	7	1	371	43.7	9.92	32.8841	13	22	7	1	371	43.7	9.92	45.5526	17	30	10	1	371	43.7	9.92
Q6R327	Rapamycin-insensitive companion of mTOR OS=Homo sapiens OX=9606 GN=RICTOR PE=1 SV=1	9.54333	13	13	13	1	1708	192.1	7.47	9.42623	13	13	13	1	1708	192.1	7.47	13.466	17	17	17	1	1708	192.1	7.47
Q02040	A-kinase anchor protein 17A OS=Homo sapiens OX=9606 GN=AKAP17A PE=1 SV=2	22.5899	13	14	13	1	695	80.7	9.73	15.9712	9	9	9	1	695	80.7	9.73	27.6259	17	19	17	1	695	80.7	9.73
O15371	Eukaryotic translation initiation factor 3 subunit D OS=Homo sapiens OX=9606 GN=EIF3D PE=1 SV=1	44.708	16	18	16	1	548	63.9	6.05	21.7153	8	8	8	1	548	63.9	6.05	47.2628	17	20	17	1	548	63.9	6.05
Q5T4S7	E3 ubiquitin-protein ligase UBR4 OS=Homo sapiens OX=9606 GN=UBR4 PE=1 SV=1	2.97125	13	13	13	1	5183	573.5	6.04	1.85221	7	7	7	1	5183	573.5	6.04	5.07428	17	17	17	1	5183	573.5	6.04
P31943	Heterogeneous nuclear ribonucleoprotein H OS=Homo sapiens OX=9606 GN=HNRNPH1 PE=1 SV=4	57.2383	16	34	10	1	449	49.2	6.3	52.5612	17	38	9	1	449	49.2	6.3	57.461	16	33	9	1	449	49.2	6.3
O43242	26S proteasome non-ATPase regulatory subunit 3 OS=Homo sapiens OX=9606 GN=PSMD3 PE=1 SV=2	40.6367	19	23	19	1	534	60.9	8.44	36.1423	16	18	16	1	534	60.9	8.44	42.6966	16	19	16	1	534	60.9	8.44
P17812	CTP synthase 1 OS=Homo sapiens OX=9606 GN=CTPS1 PE=1 SV=2	41.6244	17	19	15	1	591	66.6	6.46	34.0102	16	20	15	1	591	66.6	6.46	34.5178	16	19	15	1	591	66.6	6.46
P26368	Splicing factor U2AF 65 kDa subunit OS=Homo sapiens OX=9606 GN=U2AF2 PE=1 SV=4	51.7895	15	25	15	1	475	53.5	9.09	47.3684	16	28	16	1	475	53.5	9.09	49.6842	16	26	16	1	475	53.5	9.09
Q96IF1	LIM domain-containing protein ajuba OS=Homo sapiens OX=9606 GN=AJUBA PE=1 SV=1	35.5019	13	14	12	1	538	56.9	7.14	48.513	16	20	15	1	538	56.9	7.14	46.4684	16	17	16	1	538	56.9	7.14
P40939	Trifunctional enzyme subunit alpha, mitochondrial OS=Homo sapiens OX=9606 GN=HADHA PE=1 SV=2	35.3866	20	22	20	1	763	82.9	9.04	27.7851	15	16	15	1	763	82.9	9.04	32.7654	16	16	16	1	763	82.9	9.04
P17844	Probable ATP-dependent RNA helicase DDX5 OS=Homo sapiens OX=9606 GN=DDX5 PE=1 SV=1	32.899	19	23	13	1	614	69.1	8.92	27.1987	15	18	12	1	614	69.1	8.92	29.316	16	18	10	1	614	69.1	8.92
O43175	D-3-phosphoglycerate dehydrogenase OS=Homo sapiens OX=9606 GN=PHGDH PE=1 SV=4	39.3996	17	21	17	1	533	56.6	6.71	38.2739	15	21	15	1	533	56.6	6.71	46.9043	16	20	16	1	533	56.6	6.71
P49023	Paxillin OS=Homo sapiens OX=9606 GN=PXN PE=1 SV=3	37.9019	15	17	15	1	591	64.5	6.19	37.5635	15	15	15	1	591	64.5	6.19	39.0863	16	17	16	1	591	64.5	6.19
O00571	ATP-dependent RNA helicase DDX3X OS=Homo sapiens OX=9606 GN=DDX3X PE=1 SV=3	40.6344	22	25	21	1	662	73.2	7.18	22.9607	14	15	13	1	662	73.2	7.18	32.0242	16	19	15	1	662	73.2	7.18
Q14974	Importin subunit beta-1 OS=Homo sapiens OX=9606 GN=KPNB1 PE=1 SV=2	30.5936	20	23	20	1	876	97.1	4.78	21.5753	14	16	14	1	876	97.1	4.78	24.7717	16	18	16	1	876	97.1	4.78
Q86X95	Corepressor interacting with RBPJ 1 OS=Homo sapiens OX=9606 GN=CIR1 PE=1 SV=1	29.7778	12	19	12	1	450	52.3	9.86	32.2222	14	24	14	1	450	52.3	9.86	38.6667	16	29	16	1	450	52.3	9.86
O43795	Unconventional myosin-Ib OS=Homo sapiens OX=9606 GN=MYO1B PE=1 SV=3	24.912	20	25	19	1	1136	131.9	9.38	15.4049	13	14	12	1	1136	131.9	9.38	19.5423	16	23	15	1	1136	131.9	9.38
Q9NZM5	Ribosome biogenesis protein NOP53 OS=Homo sapiens OX=9606 GN=NOP53 PE=1 SV=2	34.3096	11	18	11	1	478	54.4	10.32	43.0962	12	13	12	1	478	54.4	10.32	45.6067	16	24	16	1	478	54.4	10.32
P04843	Dolichyl-diphosphooligosaccharide--protein glycosyltransferase subunit 1 OS=Homo sapiens OX=9606 GN=RPN1 PE=1 SV=1	44.6458	19	23	19	1	607	68.5	6.38	26.6886	11	12	11	1	607	68.5	6.38	38.2208	16	18	16	1	607	68.5	6.38
Q9UHX1	Poly(U)-binding-splicing factor PUF60 OS=Homo sapiens OX=9606 GN=PUF60 PE=1 SV=1	40.6082	17	21	17	1	559	59.8	5.29	29.3381	11	15	11	1	559	59.8	5.29	42.0394	16	21	16	1	559	59.8	5.29
P62917	60S ribosomal protein L8 OS=Homo sapiens OX=9606 GN=RPL8 PE=1 SV=2	52.5292	12	23	12	1	257	28	11.03	52.5292	11	15	11	1	257	28	11.03	60.7004	16	30	16	1	257	28	11.03
Q86VM9	Zinc finger CCCH domain-containing protein 18 OS=Homo sapiens OX=9606 GN=ZC3H18 PE=1 SV=2	18.9927	13	17	13	1	953	106.3	8.32	11.2277	8	10	8	1	953	106.3	8.32	22.3505	16	20	16	1	953	106.3	8.32
P40763	Signal transducer and activator of transcription 3 OS=Homo sapiens OX=9606 GN=STAT3 PE=1 SV=2	39.8701	19	23	19	1	770	88	6.3	17.6623	7	10	7	1	770	88	6.3	32.5974	16	17	16	1	770	88	6.3
O75643	U5 small nuclear ribonucleoprotein 200 kDa helicase OS=Homo sapiens OX=9606 GN=SNRNP200 PE=1 SV=2	12.4064	21	21	21	1	2136	244.4	6.06	4.07303	6	6	6	1	2136	244.4	6.06	12.3596	16	17	16	1	2136	244.4	6.06
P57678	Gem-associated protein 4 OS=Homo sapiens OX=9606 GN=GEMIN4 PE=1 SV=2	15.5009	11	11	11	1	1058	120	6.04	5.48204	4	4	4	1	1058	120	6.04	21.2665	16	17	16	1	1058	120	6.04
Q14566	DNA replication licensing factor MCM6 OS=Homo sapiens OX=9606 GN=MCM6 PE=1 SV=1	30.6943	19	21	19	1	821	92.8	5.41	27.8928	18	18	18	1	821	92.8	5.41	23.6297	15	15	15	1	821	92.8	5.41
P50454	Serpin H1 OS=Homo sapiens OX=9606 GN=SERPINH1 PE=1 SV=2	63.6364	19	29	19	1	418	46.4	8.69	49.7608	16	26	16	1	418	46.4	8.69	52.1531	15	25	15	1	418	46.4	8.69
A1L0T0	Acetolactate synthase-like protein OS=Homo sapiens OX=9606 GN=ILVBL PE=1 SV=2	46.9937	16	21	16	1	632	67.8	8.15	44.9367	16	18	16	1	632	67.8	8.15	45.2532	15	17	15	1	632	67.8	8.15
Q7L0Y3	tRNA methyltransferase 10 homolog C OS=Homo sapiens OX=9606 GN=TRMT10C PE=1 SV=2	46.402	15	17	15	1	403	47.3	9.36	49.3797	16	19	16	1	403	47.3	9.36	49.8759	15	16	15	1	403	47.3	9.36
P35222	Catenin beta-1 OS=Homo sapiens OX=9606 GN=CTNNB1 PE=1 SV=1	38.1562	19	21	17	1	781	85.4	5.86	30.2177	15	18	12	1	781	85.4	5.86	32.1383	15	16	13	1	781	85.4	5.86
P26639	Threonine--tRNA ligase, cytoplasmic OS=Homo sapiens OX=9606 GN=TARS PE=1 SV=3	28.4924	18	18	18	1	723	83.4	6.67	24.2047	15	15	15	1	723	83.4	6.67	24.4813	15	15	15	1	723	83.4	6.67
P22087	rRNA 2'-O-methyltransferase fibrillarin OS=Homo sapiens OX=9606 GN=FBL PE=1 SV=2	55.4517	16	25	16	1	321	33.8	10.18	58.8785	15	24	15	1	321	33.8	10.18	58.8785	15	22	15	1	321	33.8	10.18
P52597	Heterogeneous nuclear ribonucleoprotein F OS=Homo sapiens OX=9606 GN=HNRNPF PE=1 SV=3	63.8554	15	34	13	1	415	45.6	5.58	63.8554	15	36	13	1	415	45.6	5.58	63.8554	15	36	13	1	415	45.6	5.58
P62241	40S ribosomal protein S8 OS=Homo sapiens OX=9606 GN=RPS8 PE=1 SV=2	61.0577	17	45	17	1	208	24.2	10.32	59.1346	14	42	14	1	208	24.2	10.32	61.0577	15	48	15	1	208	24.2	10.32
Q08J23	tRNA (cytosine(34)-C(5))-methyltransferase OS=Homo sapiens OX=9606 GN=NSUN2 PE=1 SV=2	31.2907	17	18	17	1	767	86.4	6.77	21.382	13	14	13	1	767	86.4	6.77	28.0313	15	15	15	1	767	86.4	6.77
O43592	Exportin-T OS=Homo sapiens OX=9606 GN=XPOT PE=1 SV=2	20.6861	16	17	16	1	962	109.9	5.39	16.2162	12	13	12	1	962	109.9	5.39	20.6861	15	16	15	1	962	109.9	5.39
Q15365	Poly(rC)-binding protein 1 OS=Homo sapiens OX=9606 GN=PCBP1 PE=1 SV=2	86.5169	18	33	13	1	356	37.5	7.09	56.7416	11	20	9	1	356	37.5	7.09	82.5843	15	36	13	1	356	37.5	7.09
Q9NWB6	Arginine and glutamate-rich protein 1 OS=Homo sapiens OX=9606 GN=ARGLU1 PE=1 SV=1	36.9963	17	27	17	1	273	33.2	10.35	27.4725	11	16	11	1	273	33.2	10.35	41.3919	15	21	15	1	273	33.2	10.35
P40227	T-complex protein 1 subunit zeta OS=Homo sapiens OX=9606 GN=CCT6A PE=1 SV=3	39.3597	16	17	16	1	531	58	6.68	28.8136	11	11	11	1	531	58	6.68	38.4181	15	17	15	1	531	58	6.68
Q14847	LIM and SH3 domain protein 1 OS=Homo sapiens OX=9606 GN=LASP1 PE=1 SV=2	59.0038	13	20	13	1	261	29.7	7.05	47.1264	10	13	10	1	261	29.7	7.05	67.0498	15	19	15	1	261	29.7	7.05
P52701	DNA mismatch repair protein Msh6 OS=Homo sapiens OX=9606 GN=MSH6 PE=1 SV=2	23.75	22	25	22	1	1360	152.7	6.9	8.01471	9	9	9	1	1360	152.7	6.9	15.2941	15	15	15	1	1360	152.7	6.9
Q9NZB2	Constitutive coactivator of PPAR-gamma-like protein 1 OS=Homo sapiens OX=9606 GN=FAM120A PE=1 SV=2	14.8479	11	11	11	1	1118	121.8	8.88	11.9857	9	9	9	1	1118	121.8	8.88	18.873	15	15	15	1	1118	121.8	8.88
Q8WUQ7	Cactin OS=Homo sapiens OX=9606 GN=CACTIN PE=1 SV=3	21.504	11	12	11	1	758	88.6	9.14	14.7757	7	7	7	1	758	88.6	9.14	27.1768	15	18	15	1	758	88.6	9.14
Q13523	Serine/threonine-protein kinase PRP4 homolog OS=Homo sapiens OX=9606 GN=PRPF4B PE=1 SV=3	17.4777	13	14	13	1	1007	116.9	10.26	6.45482	6	7	6	1	1007	116.9	10.26	18.1728	15	18	15	1	1007	116.9	10.26
Q14137	Ribosome biogenesis protein BOP1 OS=Homo sapiens OX=9606 GN=BOP1 PE=1 SV=2	22.5201	10	10	10	1	746	83.6	6.19	8.17694	5	5	5	1	746	83.6	6.19	38.6059	15	16	15	1	746	83.6	6.19
Q14596	Next to BRCA1 gene 1 protein OS=Homo sapiens OX=9606 GN=NBR1 PE=1 SV=3	19.4617	10	10	10	1	966	107.3	5.12	7.14286	4	6	4	1	966	107.3	5.12	33.0228	15	16	15	1	966	107.3	5.12
Q5JTH9	RRP12-like protein OS=Homo sapiens OX=9606 GN=RRP12 PE=1 SV=2	8.24981	8	8	8	1	1297	143.6	8.75	3.00694	4	4	4	1	1297	143.6	8.75	16.6538	15	16	15	1	1297	143.6	8.75
O60716	Catenin delta-1 OS=Homo sapiens OX=9606 GN=CTNND1 PE=1 SV=1	34.5041	23	24	23	1	968	108.1	6.23	27.9959	19	22	19	1	968	108.1	6.23	22.1074	14	16	14	1	968	108.1	6.23
Q9Y285	Phenylalanine--tRNA ligase alpha subunit OS=Homo sapiens OX=9606 GN=FARSA PE=1 SV=3	46.2598	16	20	16	1	508	57.5	7.8	50.5906	19	24	19	1	508	57.5	7.8	38.9764	14	19	14	1	508	57.5	7.8
Q00325	Phosphate carrier protein, mitochondrial OS=Homo sapiens OX=9606 GN=SLC25A3 PE=1 SV=2	37.2928	15	23	15	1	362	40.1	9.38	51.105	19	32	19	1	362	40.1	9.38	35.3591	14	27	14	1	362	40.1	9.38
P61978	Heterogeneous nuclear ribonucleoprotein K OS=Homo sapiens OX=9606 GN=HNRNPK PE=1 SV=1	57.2354	20	31	20	1	463	50.9	5.54	51.8359	17	22	17	1	463	50.9	5.54	45.1404	14	18	14	1	463	50.9	5.54
P26641	Elongation factor 1-gamma OS=Homo sapiens OX=9606 GN=EEF1G PE=1 SV=3	61.0984	21	42	21	1	437	50.1	6.67	42.3341	15	27	15	1	437	50.1	6.67	45.0801	14	25	14	1	437	50.1	6.67
P46779	60S ribosomal protein L28 OS=Homo sapiens OX=9606 GN=RPL28 PE=1 SV=3	51.0949	14	31	13	1	137	15.7	12.02	56.9343	15	39	15	1	137	15.7	12.02	55.4745	14	43	14	1	137	15.7	12.02
Q06830	Peroxiredoxin-1 OS=Homo sapiens OX=9606 GN=PRDX1 PE=1 SV=1	59.2965	12	15	8	1	199	22.1	8.13	75.8794	15	26	14	1	199	22.1	8.13	75.3769	14	20	13	1	199	22.1	8.13
P62829	60S ribosomal protein L23 OS=Homo sapiens OX=9606 GN=RPL23 PE=1 SV=1	72.1429	15	43	15	1	140	14.9	10.51	70.7143	14	45	14	1	140	14.9	10.51	70.7143	14	46	14	1	140	14.9	10.51
Q9P2R7	Succinate--CoA ligase [ADP-forming] subunit beta, mitochondrial OS=Homo sapiens OX=9606 GN=SUCLA2 PE=1 SV=3	45.1404	15	18	15	1	463	50.3	7.42	39.5248	14	19	14	1	463	50.3	7.42	42.7646	14	16	14	1	463	50.3	7.42
P62280	40S ribosomal protein S11 OS=Homo sapiens OX=9606 GN=RPS11 PE=1 SV=3	56.962	14	35	14	1	158	18.4	10.3	58.2278	14	32	14	1	158	18.4	10.3	60.1266	14	35	14	1	158	18.4	10.3
P61254	60S ribosomal protein L26 OS=Homo sapiens OX=9606 GN=RPL26 PE=1 SV=1	55.8621	14	24	2	1	145	17.2	10.55	55.8621	14	24	2	1	145	17.2	10.55	55.8621	14	31	2	1	145	17.2	10.55
P12814	Alpha-actinin-1 OS=Homo sapiens OX=9606 GN=ACTN1 PE=1 SV=2	28.8117	19	25	9	1	892	103	5.41	17.9372	13	13	5	1	892	103	5.41	20.5157	14	16	6	1	892	103	5.41
Q53GQ0	Very-long-chain 3-oxoacyl-CoA reductase OS=Homo sapiens OX=9606 GN=HSD17B12 PE=1 SV=2	67.3077	17	24	17	1	312	34.3	9.32	45.1923	13	18	13	1	312	34.3	9.32	56.7308	14	18	14	1	312	34.3	9.32
P19367	Hexokinase-1 OS=Homo sapiens OX=9606 GN=HK1 PE=1 SV=3	21.8103	17	18	15	1	917	102.4	6.8	16.1396	13	15	12	1	917	102.4	6.8	17.012	14	15	14	1	917	102.4	6.8
Q9UNX3	60S ribosomal protein L26-like 1 OS=Homo sapiens OX=9606 GN=RPL26L1 PE=1 SV=1	49.6552	13	22	1	1	145	17.2	10.55	49.6552	13	23	1	1	145	17.2	10.55	55.8621	14	31	2	1	145	17.2	10.55
O95478	Ribosome biogenesis protein NSA2 homolog OS=Homo sapiens OX=9606 GN=NSA2 PE=1 SV=1	49.6154	14	28	14	1	260	30	10.27	41.9231	12	29	12	1	260	30	10.27	49.6154	14	29	14	1	260	30	10.27
Q9H7B2	Ribosome production factor 2 homolog OS=Homo sapiens OX=9606 GN=RPF2 PE=1 SV=2	53.5948	13	22	13	1	306	35.6	9.99	49.0196	12	21	12	1	306	35.6	9.99	50.3268	14	24	14	1	306	35.6	9.99
P60174	Triosephosphate isomerase OS=Homo sapiens OX=9606 GN=TPI1 PE=1 SV=3	43.007	8	8	8	1	286	30.8	5.92	55.5944	12	20	12	1	286	30.8	5.92	63.986	14	18	14	1	286	30.8	5.92
Q14533	Keratin, type II cuticular Hb1 OS=Homo sapiens OX=9606 GN=KRT81 PE=1 SV=3	24.1584	12	17	12	1	505	54.9	5.47	19.802	11	15	11	1	505	54.9	5.47	21.9802	14	19	12	1	505	54.9	5.47
P09651	Heterogeneous nuclear ribonucleoprotein A1 OS=Homo sapiens OX=9606 GN=HNRNPA1 PE=1 SV=5	36.828	11	20	9	1	372	38.7	9.13	31.4516	11	18	8	1	372	38.7	9.13	42.7419	14	23	12	1	372	38.7	9.13
P62081	40S ribosomal protein S7 OS=Homo sapiens OX=9606 GN=RPS7 PE=1 SV=1	63.9175	13	26	13	1	194	22.1	10.1	55.6701	10	19	10	1	194	22.1	10.1	67.5258	14	26	14	1	194	22.1	10.1
O00203	AP-3 complex subunit beta-1 OS=Homo sapiens OX=9606 GN=AP3B1 PE=1 SV=3	10.0548	9	10	9	1	1094	121.2	6.04	11.1517	10	10	10	1	1094	121.2	6.04	16.362	14	14	14	1	1094	121.2	6.04
Q92974	Rho guanine nucleotide exchange factor 2 OS=Homo sapiens OX=9606 GN=ARHGEF2 PE=1 SV=4	20.5882	18	18	18	1	986	111.5	7.27	8.21501	6	6	6	1	986	111.5	7.27	18.6613	14	14	14	1	986	111.5	7.27
Q8TDN6	Ribosome biogenesis protein BRX1 homolog OS=Homo sapiens OX=9606 GN=BRIX1 PE=1 SV=2	57.7904	15	20	15	1	353	41.4	9.92	20.6799	6	6	6	1	353	41.4	9.92	52.9745	14	24	14	1	353	41.4	9.92
Q9Y2W1	Thyroid hormone receptor-associated protein 3 OS=Homo sapiens OX=9606 GN=THRAP3 PE=1 SV=2	14.2408	10	13	10	1	955	108.6	10.15	9.73822	6	6	6	1	955	108.6	10.15	18.1152	14	24	14	1	955	108.6	10.15
P12035	Keratin, type II cytoskeletal 3 OS=Homo sapiens OX=9606 GN=KRT3 PE=1 SV=3	12.7389	13	28	1	1	628	64.4	6.48									15.2866	14	27	1	1	628	64.4	6.48
P22626	Heterogeneous nuclear ribonucleoproteins A2/B1 OS=Homo sapiens OX=9606 GN=HNRNPA2B1 PE=1 SV=2	41.9263	15	24	13	1	353	37.4	8.95	42.7762	16	24	13	1	353	37.4	8.95	42.4929	13	21	11	1	353	37.4	8.95
Q00839	Heterogeneous nuclear ribonucleoprotein U OS=Homo sapiens OX=9606 GN=HNRNPU PE=1 SV=6	20.8485	17	24	17	1	825	90.5	6	19.7576	15	21	15	1	825	90.5	6	24.8485	13	18	13	1	825	90.5	6
Q02978	Mitochondrial 2-oxoglutarate/malate carrier protein OS=Homo sapiens OX=9606 GN=SLC25A11 PE=1 SV=3	45.5414	12	17	12	1	314	34	9.91	64.0127	15	24	15	1	314	34	9.91	48.0892	13	17	13	1	314	34	9.91
Q12788	Transducin beta-like protein 3 OS=Homo sapiens OX=9606 GN=TBL3 PE=1 SV=2	31.3119	16	17	16	1	808	89	6.9	26.9802	14	14	14	1	808	89	6.9	26.4851	13	13	13	1	808	89	6.9
Q02543	60S ribosomal protein L18a OS=Homo sapiens OX=9606 GN=RPL18A PE=1 SV=2	58.5227	15	37	15	1	176	20.7	10.71	53.9773	14	33	14	1	176	20.7	10.71	52.2727	13	35	13	1	176	20.7	10.71
P62906	60S ribosomal protein L10a OS=Homo sapiens OX=9606 GN=RPL10A PE=1 SV=2	49.7696	13	36	13	1	217	24.8	9.94	59.9078	14	33	14	1	217	24.8	9.94	50.2304	13	33	13	1	217	24.8	9.94
P62136	Serine/threonine-protein phosphatase PP1-alpha catalytic subunit OS=Homo sapiens OX=9606 GN=PPP1CA PE=1 SV=1	46.3636	12	14	5	1	330	37.5	6.33	52.7273	14	19	5	1	330	37.5	6.33	47.5758	13	17	3	1	330	37.5	6.33
Q9H329	Band 4.1-like protein 4B OS=Homo sapiens OX=9606 GN=EPB41L4B PE=2 SV=2	14.7778	11	16	9	1	900	99.7	9.04	18.4444	14	20	12	1	900	99.7	9.04	17.5556	13	20	11	1	900	99.7	9.04
P06493	Cyclin-dependent kinase 1 OS=Homo sapiens OX=9606 GN=CDK1 PE=1 SV=3	54.8822	16	23	15	1	297	34.1	8.4	51.8519	13	19	12	1	297	34.1	8.4	49.4949	13	16	11	1	297	34.1	8.4
P62263	40S ribosomal protein S14 OS=Homo sapiens OX=9606 GN=RPS14 PE=1 SV=3	71.5232	13	38	13	1	151	16.3	10.05	71.5232	13	36	13	1	151	16.3	10.05	71.5232	13	36	13	1	151	16.3	10.05
Q96S99	Pleckstrin homology domain-containing family F member 1 OS=Homo sapiens OX=9606 GN=PLEKHF1 PE=1 SV=3	43.7276	13	23	12	1	279	31.2	8.24	43.7276	13	21	12	1	279	31.2	8.24	43.7276	13	21	12	1	279	31.2	8.24
P31689	DnaJ homolog subfamily A member 1 OS=Homo sapiens OX=9606 GN=DNAJA1 PE=1 SV=2	43.8287	12	17	11	1	397	44.8	7.08	49.6222	13	16	13	1	397	44.8	7.08	53.9043	13	17	13	1	397	44.8	7.08
P62140	Serine/threonine-protein phosphatase PP1-beta catalytic subunit OS=Homo sapiens OX=9606 GN=PPP1CB PE=1 SV=3	50.1529	11	13	4	1	327	37.2	6.19	55.3517	13	17	4	1	327	37.2	6.19	47.7064	13	16	4	1	327	37.2	6.19
P54136	Arginine--tRNA ligase, cytoplasmic OS=Homo sapiens OX=9606 GN=RARS PE=1 SV=2	45	22	24	22	1	660	75.3	6.68	22.7273	12	12	12	1	660	75.3	6.68	23.6364	13	15	13	1	660	75.3	6.68
P27635	60S ribosomal protein L10 OS=Homo sapiens OX=9606 GN=RPL10 PE=1 SV=4	60.2804	16	56	16	1	214	24.6	10.08	50	12	49	12	1	214	24.6	10.08	53.7383	13	53	13	1	214	24.6	10.08
P61353	60S ribosomal protein L27 OS=Homo sapiens OX=9606 GN=RPL27 PE=1 SV=2	67.6471	15	297	15	1	136	15.8	10.56	60.2941	12	221	12	1	136	15.8	10.56	64.7059	13	313	13	1	136	15.8	10.56
P68032	Actin, alpha cardiac muscle 1 OS=Homo sapiens OX=9606 GN=ACTC1 PE=1 SV=1	33.4218	13	38	2	1	377	42	5.39	30.2387	12	32	1	1	377	42	5.39	31.0345	13	36	1	1	377	42	5.39
Q8IWS0	PHD finger protein 6 OS=Homo sapiens OX=9606 GN=PHF6 PE=1 SV=1	52.6027	12	14	12	1	365	41.3	8.68	52.8767	12	15	12	1	365	41.3	8.68	54.7945	13	19	13	1	365	41.3	8.68
Q9NP64	Nucleolar protein of 40 kDa OS=Homo sapiens OX=9606 GN=ZCCHC17 PE=1 SV=1	41.9087	11	24	11	1	241	27.6	9.7	42.3237	12	26	12	1	241	27.6	9.7	44.8133	13	29	13	1	241	27.6	9.7
P22223	Cadherin-3 OS=Homo sapiens OX=9606 GN=CDH3 PE=1 SV=2	27.0205	11	13	11	1	829	91.4	4.75	24.4873	12	12	12	1	829	91.4	4.75	28.8299	13	16	13	1	829	91.4	4.75
P04083	Annexin A1 OS=Homo sapiens OX=9606 GN=ANXA1 PE=1 SV=2	35.8382	10	10	10	1	346	38.7	7.02	45.9538	12	14	12	1	346	38.7	7.02	45.9538	13	14	13	1	346	38.7	7.02
P62937	Peptidyl-prolyl cis-trans isomerase A OS=Homo sapiens OX=9606 GN=PPIA PE=1 SV=2	75.1515	12	23	12	1	165	18	7.81	68.4848	11	22	11	1	165	18	7.81	78.7879	13	28	13	1	165	18	7.81
Q6UN15	Pre-mRNA 3'-end-processing factor FIP1 OS=Homo sapiens OX=9606 GN=FIP1L1 PE=1 SV=1	37.7104	12	18	12	1	594	66.5	5.59	34.1751	11	16	11	1	594	66.5	5.59	39.3939	13	17	13	1	594	66.5	5.59
O43615	Mitochondrial import inner membrane translocase subunit TIM44 OS=Homo sapiens OX=9606 GN=TIMM44 PE=1 SV=2	26.7699	11	14	11	1	452	51.3	8.32	26.9912	11	16	11	1	452	51.3	8.32	30.531	13	14	13	1	452	51.3	8.32
Q92947	Glutaryl-CoA dehydrogenase, mitochondrial OS=Homo sapiens OX=9606 GN=GCDH PE=1 SV=1	32.6484	9	10	9	1	438	48.1	8.06	42.6941	11	13	11	1	438	48.1	8.06	41.5525	13	15	13	1	438	48.1	8.06
P30101	Protein disulfide-isomerase A3 OS=Homo sapiens OX=9606 GN=PDIA3 PE=1 SV=4	26.9307	11	11	11	1	505	56.7	6.35	26.9307	10	12	10	1	505	56.7	6.35	35.0495	13	17	13	1	505	56.7	6.35
P06748	Nucleophosmin OS=Homo sapiens OX=9606 GN=NPM1 PE=1 SV=2	40.8163	11	16	11	1	294	32.6	4.78	31.6327	9	13	9	1	294	32.6	4.78	47.9592	13	20	13	1	294	32.6	4.78
O95373	Importin-7 OS=Homo sapiens OX=9606 GN=IPO7 PE=1 SV=1	26.3969	20	26	19	1	1038	119.4	4.82	10.79	8	9	8	1	1038	119.4	4.82	17.5337	13	15	13	1	1038	119.4	4.82
Q9UG63	ATP-binding cassette sub-family F member 2 OS=Homo sapiens OX=9606 GN=ABCF2 PE=1 SV=2	24.5586	14	18	14	1	623	71.2	7.37	14.2857	8	8	8	1	623	71.2	7.37	24.7191	13	14	13	1	623	71.2	7.37
Q14257	Reticulocalbin-2 OS=Homo sapiens OX=9606 GN=RCN2 PE=1 SV=1	41.9558	10	11	10	1	317	36.9	4.4	27.1293	7	9	7	1	317	36.9	4.4	48.8959	13	18	13	1	317	36.9	4.4
Q16576	Histone-binding protein RBBP7 OS=Homo sapiens OX=9606 GN=RBBP7 PE=1 SV=1	35.5294	10	11	10	1	425	47.8	5.05	20.4706	7	7	7	1	425	47.8	5.05	57.1765	13	17	8	1	425	47.8	5.05
P82933	28S ribosomal protein S9, mitochondrial OS=Homo sapiens OX=9606 GN=MRPS9 PE=1 SV=2	33.0808	10	10	10	1	396	45.8	9.51	20.4545	6	6	6	1	396	45.8	9.51	43.1818	13	15	13	1	396	45.8	9.51
Q99848	Probable rRNA-processing protein EBP2 OS=Homo sapiens OX=9606 GN=EBNA1BP2 PE=1 SV=2	28.7582	7	9	7	1	306	34.8	10.1	10.7843	3	3	3	1	306	34.8	10.1	40.5229	13	20	13	1	306	34.8	10.1
O15027	Protein transport protein Sec16A OS=Homo sapiens OX=9606 GN=SEC16A PE=1 SV=3	5.23176	8	8	8	1	2179	233.4	5.63	0.917852	2	2	2	1	2179	233.4	5.63	9.3162	13	14	13	1	2179	233.4	5.63
P18621	60S ribosomal protein L17 OS=Homo sapiens OX=9606 GN=RPL17 PE=1 SV=3	59.7826	13	36	13	1	184	21.4	10.17	54.8913	14	47	14	1	184	21.4	10.17	52.1739	12	40	12	1	184	21.4	10.17
P21980	Protein-glutamine gamma-glutamyltransferase 2 OS=Homo sapiens OX=9606 GN=TGM2 PE=1 SV=2	26.0553	11	15	11	1	687	77.3	5.22	26.7831	14	17	14	1	687	77.3	5.22	26.2009	12	14	12	1	687	77.3	5.22
Q07020	60S ribosomal protein L18 OS=Homo sapiens OX=9606 GN=RPL18 PE=1 SV=2	52.6596	13	39	13	1	188	21.6	11.72	50	13	38	13	1	188	21.6	11.72	47.3404	12	39	12	1	188	21.6	11.72
P00558	Phosphoglycerate kinase 1 OS=Homo sapiens OX=9606 GN=PGK1 PE=1 SV=3	51.7986	13	16	13	1	417	44.6	8.1	44.8441	13	16	13	1	417	44.6	8.1	42.2062	12	15	12	1	417	44.6	8.1
P46781	40S ribosomal protein S9 OS=Homo sapiens OX=9606 GN=RPS9 PE=1 SV=3	48.9691	15	33	15	1	194	22.6	10.65	40.2062	12	23	12	1	194	22.6	10.65	37.6289	12	30	12	1	194	22.6	10.65
P30041	Peroxiredoxin-6 OS=Homo sapiens OX=9606 GN=PRDX6 PE=1 SV=3	70.0893	14	15	14	1	224	25	6.38	61.1607	12	17	12	1	224	25	6.38	59.375	12	13	12	1	224	25	6.38
P62750	60S ribosomal protein L23a OS=Homo sapiens OX=9606 GN=RPL23A PE=1 SV=1	51.9231	12	27	12	1	156	17.7	10.45	55.1282	12	24	12	1	156	17.7	10.45	53.8462	12	30	12	1	156	17.7	10.45
Q8N5F7	NF-kappa-B-activating protein OS=Homo sapiens OX=9606 GN=NKAP PE=1 SV=1	41.9277	12	22	12	1	415	47.1	10.11	41.9277	12	18	12	1	415	47.1	10.11	43.3735	12	22	12	1	415	47.1	10.11
P04844	Dolichyl-diphosphooligosaccharide--protein glycosyltransferase subunit 2 OS=Homo sapiens OX=9606 GN=RPN2 PE=1 SV=3	39.1442	12	15	12	1	631	69.2	5.69	37.2425	12	14	12	1	631	69.2	5.69	35.8162	12	13	12	1	631	69.2	5.69
Q14192	Four and a half LIM domains protein 2 OS=Homo sapiens OX=9606 GN=FHL2 PE=1 SV=3	52.6882	10	14	10	1	279	32.2	7.55	59.4982	12	17	12	1	279	32.2	7.55	59.1398	12	17	12	1	279	32.2	7.55
P08708	40S ribosomal protein S17 OS=Homo sapiens OX=9606 GN=RPS17 PE=1 SV=2	62.2222	11	33	11	1	135	15.5	9.85	65.9259	11	36	11	1	135	15.5	9.85	60	12	37	12	1	135	15.5	9.85
P36542	ATP synthase subunit gamma, mitochondrial OS=Homo sapiens OX=9606 GN=ATP5F1C PE=1 SV=1	44.9664	11	25	11	1	298	33	9.22	43.6242	11	30	11	1	298	33	9.22	47.9866	12	31	12	1	298	33	9.22
Q8N6R0	Methyltransferase-like protein 13 OS=Homo sapiens OX=9606 GN=METTL13 PE=1 SV=1	13.0186	6	6	6	1	699	78.7	6.73	26.7525	11	11	11	1	699	78.7	6.73	27.3247	12	12	12	1	699	78.7	6.73
P12956	X-ray repair cross-complementing protein 6 OS=Homo sapiens OX=9606 GN=XRCC6 PE=1 SV=2	37.11	17	20	17	1	609	69.8	6.64	22.9885	10	11	10	1	609	69.8	6.64	28.0788	12	13	12	1	609	69.8	6.64
P62879	Guanine nucleotide-binding protein G(I)/G(S)/G(T) subunit beta-2 OS=Homo sapiens OX=9606 GN=GNB2 PE=1 SV=3	44.7059	11	13	11	1	340	37.3	6	41.7647	10	10	10	1	340	37.3	6	51.7647	12	13	8	1	340	37.3	6
P61313	60S ribosomal protein L15 OS=Homo sapiens OX=9606 GN=RPL15 PE=1 SV=2	45.5882	10	22	10	1	204	24.1	11.62	45.5882	10	24	10	1	204	24.1	11.62	50.4902	12	25	12	1	204	24.1	11.62
P62910	60S ribosomal protein L32 OS=Homo sapiens OX=9606 GN=RPL32 PE=1 SV=2	51.8519	10	22	10	1	135	15.9	11.33	46.6667	10	17	10	1	135	15.9	11.33	51.1111	12	30	12	1	135	15.9	11.33
O95707	Ribonuclease P protein subunit p29 OS=Homo sapiens OX=9606 GN=POP4 PE=1 SV=2	41.8182	10	16	10	1	220	25.4	10.07	50.9091	10	15	10	1	220	25.4	10.07	59.0909	12	18	12	1	220	25.4	10.07
P46777	60S ribosomal protein L5 OS=Homo sapiens OX=9606 GN=RPL5 PE=1 SV=3	46.1279	10	17	10	1	297	34.3	9.72	33.67	9	11	9	1	297	34.3	9.72	49.4949	12	21	12	1	297	34.3	9.72
P05388	60S acidic ribosomal protein P0 OS=Homo sapiens OX=9606 GN=RPLP0 PE=1 SV=1	53.6278	13	16	13	1	317	34.3	5.97	38.8013	8	8	8	1	317	34.3	5.97	49.5268	12	14	12	1	317	34.3	5.97
Q9H9J2	39S ribosomal protein L44, mitochondrial OS=Homo sapiens OX=9606 GN=MRPL44 PE=1 SV=1	41.8675	12	18	12	1	332	37.5	8.4	25	8	9	8	1	332	37.5	8.4	44.2771	12	15	12	1	332	37.5	8.4
Q96EY7	Pentatricopeptide repeat domain-containing protein 3, mitochondrial OS=Homo sapiens OX=9606 GN=PTCD3 PE=1 SV=3	16.2554	9	9	9	1	689	78.5	6.42	15.6749	8	8	8	1	689	78.5	6.42	25.3991	12	13	12	1	689	78.5	6.42
P61221	ATP-binding cassette sub-family E member 1 OS=Homo sapiens OX=9606 GN=ABCE1 PE=1 SV=1	37.7295	16	18	16	1	599	67.3	8.34	18.3639	7	7	7	1	599	67.3	8.34	28.8815	12	12	12	1	599	67.3	8.34
P43246	DNA mismatch repair protein Msh2 OS=Homo sapiens OX=9606 GN=MSH2 PE=1 SV=1	26.5525	16	17	16	1	934	104.7	5.77	11.9914	7	7	7	1	934	104.7	5.77	18.4154	12	12	12	1	934	104.7	5.77
Q9NYF8	Bcl-2-associated transcription factor 1 OS=Homo sapiens OX=9606 GN=BCLAF1 PE=1 SV=2	15.9783	11	12	11	1	920	106.1	9.98	11.087	7	7	7	1	920	106.1	9.98	15.7609	12	15	12	1	920	106.1	9.98
Q14764	Major vault protein OS=Homo sapiens OX=9606 GN=MVP PE=1 SV=4	9.63046	5	6	5	1	893	99.3	5.48	2.68757	2	2	2	1	893	99.3	5.48	22.1725	12	12	12	1	893	99.3	5.48
P06744	Glucose-6-phosphate isomerase OS=Homo sapiens OX=9606 GN=GPI PE=1 SV=4	24.3728	10	11	10	1	558	63.1	8.32	45.8781	17	19	17	1	558	63.1	8.32	25.448	11	11	11	1	558	63.1	8.32
P55060	Exportin-2 OS=Homo sapiens OX=9606 GN=CSE1L PE=1 SV=3	25.6437	20	23	20	1	971	110.3	5.77	22.5541	16	18	16	1	971	110.3	5.77	17.0958	11	12	11	1	971	110.3	5.77
Q9H8H2	Probable ATP-dependent RNA helicase DDX31 OS=Homo sapiens OX=9606 GN=DDX31 PE=1 SV=2	14.8061	8	9	8	1	851	94	9.99	25.4994	16	16	16	1	851	94	9.99	19.2714	11	12	11	1	851	94	9.99
Q9Y6Q5	AP-1 complex subunit mu-2 OS=Homo sapiens OX=9606 GN=AP1M2 PE=1 SV=4	47.9905	17	24	15	1	423	48.1	8.22	43.2624	15	21	12	1	423	48.1	8.22	34.9882	11	15	10	1	423	48.1	8.22
O95831	Apoptosis-inducing factor 1, mitochondrial OS=Homo sapiens OX=9606 GN=AIFM1 PE=1 SV=1	22.0228	10	12	10	1	613	66.9	8.95	36.5416	15	16	15	1	613	66.9	8.95	24.1436	11	11	11	1	613	66.9	8.95
Q9NPQ8	Synembryn-A OS=Homo sapiens OX=9606 GN=RIC8A PE=1 SV=3	25.2354	11	13	10	1	531	59.7	5.33	36.3465	14	19	13	1	531	59.7	5.33	25.6121	11	13	9	1	531	59.7	5.33
Q96T76	MMS19 nucleotide excision repair protein homolog OS=Homo sapiens OX=9606 GN=MMS19 PE=1 SV=2	17.0874	10	11	10	1	1030	113.2	6.35	23.4951	14	14	14	1	1030	113.2	6.35	17.6699	11	11	11	1	1030	113.2	6.35
P48643	T-complex protein 1 subunit epsilon OS=Homo sapiens OX=9606 GN=CCT5 PE=1 SV=1	39.7412	17	18	17	1	541	59.6	5.66	35.8595	13	13	12	1	541	59.6	5.66	31.2384	11	11	11	1	541	59.6	5.66
P55795	Heterogeneous nuclear ribonucleoprotein H2 OS=Homo sapiens OX=9606 GN=HNRNPH2 PE=1 SV=1	31.8486	10	20	5	1	449	49.2	6.3	40.7572	13	23	6	1	449	49.2	6.3	34.0757	11	19	5	1	449	49.2	6.3
P50402	Emerin OS=Homo sapiens OX=9606 GN=EMD PE=1 SV=1	70.0787	13	20	13	1	254	29	5.5	75.5906	12	17	12	1	254	29	5.5	68.8976	11	19	11	1	254	29	5.5
P12004	Proliferating cell nuclear antigen OS=Homo sapiens OX=9606 GN=PCNA PE=1 SV=1	64.751	12	17	12	1	261	28.8	4.69	56.3218	12	14	12	1	261	28.8	4.69	55.9387	11	11	11	1	261	28.8	4.69
Q15645	Pachytene checkpoint protein 2 homolog OS=Homo sapiens OX=9606 GN=TRIP13 PE=1 SV=2	33.3333	11	14	11	1	432	48.5	6.09	40.2778	12	14	12	1	432	48.5	6.09	33.7963	11	13	11	1	432	48.5	6.09
P82914	28S ribosomal protein S15, mitochondrial OS=Homo sapiens OX=9606 GN=MRPS15 PE=1 SV=1	33.463	11	13	11	1	257	29.8	10.48	35.0195	12	15	12	1	257	29.8	10.48	34.6304	11	17	11	1	257	29.8	10.48
Q86VP6	Cullin-associated NEDD8-dissociated protein 1 OS=Homo sapiens OX=9606 GN=CAND1 PE=1 SV=2	28.6179	26	28	26	1	1230	136.3	5.78	10.2439	11	11	11	1	1230	136.3	5.78	10.6504	11	12	11	1	1230	136.3	5.78
P62249	40S ribosomal protein S16 OS=Homo sapiens OX=9606 GN=RPS16 PE=1 SV=2	55.4795	10	26	10	1	146	16.4	10.21	61.6438	11	34	11	1	146	16.4	10.21	61.6438	11	31	11	1	146	16.4	10.21
P63104	14-3-3 protein zeta/delta OS=Homo sapiens OX=9606 GN=YWHAZ PE=1 SV=1	42.449	9	17	7	1	245	27.7	4.79	45.7143	11	17	7	1	245	27.7	4.79	53.0612	11	17	9	1	245	27.7	4.79
Q5T3I0	G patch domain-containing protein 4 OS=Homo sapiens OX=9606 GN=GPATCH4 PE=1 SV=2	25.5605	8	9	8	1	446	50.4	9.63	34.3049	11	12	11	1	446	50.4	9.63	32.7354	11	13	11	1	446	50.4	9.63
P62266	40S ribosomal protein S23 OS=Homo sapiens OX=9606 GN=RPS23 PE=1 SV=3	54.5455	11	45	11	1	143	15.8	10.49	54.5455	10	40	10	1	143	15.8	10.49	54.5455	11	56	11	1	143	15.8	10.49
Q8TA86	Retinitis pigmentosa 9 protein OS=Homo sapiens OX=9606 GN=RP9 PE=1 SV=2	44.3439	11	22	11	1	221	26.1	9.79	45.7014	10	20	10	1	221	26.1	9.79	44.3439	11	24	11	1	221	26.1	9.79
P27105	Erythrocyte band 7 integral membrane protein OS=Homo sapiens OX=9606 GN=STOM PE=1 SV=3	53.8194	11	13	11	1	288	31.7	7.88	48.9583	10	11	10	1	288	31.7	7.88	53.8194	11	11	11	1	288	31.7	7.88
Q9BU76	Multiple myeloma tumor-associated protein 2 OS=Homo sapiens OX=9606 GN=MMTAG2 PE=1 SV=1	39.1635	10	14	10	1	263	29.4	10.02	38.403	10	14	10	1	263	29.4	10.02	41.4449	11	14	11	1	263	29.4	10.02
P25490	Transcriptional repressor protein YY1 OS=Homo sapiens OX=9606 GN=YY1 PE=1 SV=2	28.0193	10	13	10	1	414	44.7	6.25	21.7391	10	14	10	1	414	44.7	6.25	39.6135	11	14	11	1	414	44.7	6.25
O15269	Serine palmitoyltransferase 1 OS=Homo sapiens OX=9606 GN=SPTLC1 PE=1 SV=1	39.3235	12	12	12	1	473	52.7	6.01	26.6385	9	9	9	1	473	52.7	6.01	33.4038	11	12	11	1	473	52.7	6.01
P42224	Signal transducer and activator of transcription 1-alpha/beta OS=Homo sapiens OX=9606 GN=STAT1 PE=1 SV=2	20.4	12	12	12	1	750	87.3	6.05	15.7333	9	9	9	1	750	87.3	6.05	18.8	11	11	11	1	750	87.3	6.05
Q9ULX3	RNA-binding protein NOB1 OS=Homo sapiens OX=9606 GN=NOB1 PE=1 SV=1	33.4951	10	11	10	1	412	46.6	7.18	25.4854	9	9	9	1	412	46.6	7.18	37.3786	11	12	11	1	412	46.6	7.18
P18669	Phosphoglycerate mutase 1 OS=Homo sapiens OX=9606 GN=PGAM1 PE=1 SV=2	30.315	7	10	7	1	254	28.8	7.18	57.0866	9	13	9	1	254	28.8	7.18	64.5669	11	15	11	1	254	28.8	7.18
Q9Y490	Talin-1 OS=Homo sapiens OX=9606 GN=TLN1 PE=1 SV=3	18.6147	33	33	33	1	2541	269.6	6.07	3.97481	8	8	8	1	2541	269.6	6.07	5.86383	11	11	11	1	2541	269.6	6.07
Q9NSE4	Isoleucine--tRNA ligase, mitochondrial OS=Homo sapiens OX=9606 GN=IARS2 PE=1 SV=2	15.9091	13	14	13	1	1012	113.7	7.2	9.98024	8	9	8	1	1012	113.7	7.2	15.3162	11	11	11	1	1012	113.7	7.2
Q9H3U1	Protein unc-45 homolog A OS=Homo sapiens OX=9606 GN=UNC45A PE=1 SV=1	16.6314	12	12	12	1	944	103	6.07	9.95763	8	9	8	1	944	103	6.07	16.7373	11	12	11	1	944	103	6.07
O60443	Gasdermin-E OS=Homo sapiens OX=9606 GN=GSDME PE=1 SV=2	30.6452	11	12	11	1	496	54.5	5.17	17.7419	8	8	8	1	496	54.5	5.17	26.0081	11	11	11	1	496	54.5	5.17
Q92769	Histone deacetylase 2 OS=Homo sapiens OX=9606 GN=HDAC2 PE=1 SV=2	23.3607	9	10	4	1	488	55.3	5.91	22.541	8	8	7	1	488	55.3	5.91	25	11	15	6	1	488	55.3	5.91
A1L170	Uncharacterized protein C1orf226 OS=Homo sapiens OX=9606 GN=C1orf226 PE=1 SV=1	76.4706	10	21	10	1	272	29	5.27	45.2206	7	10	7	1	272	29	5.27	59.9265	11	27	11	1	272	29	5.27
Q14677	Clathrin interactor 1 OS=Homo sapiens OX=9606 GN=CLINT1 PE=1 SV=1	18.24	9	10	9	1	625	68.2	6.42	12.8	7	8	7	1	625	68.2	6.42	20	11	11	11	1	625	68.2	6.42
Q6P3X3	Tetratricopeptide repeat protein 27 OS=Homo sapiens OX=9606 GN=TTC27 PE=1 SV=1	8.30368	7	8	7	1	843	96.6	5.59	8.65955	7	7	7	1	843	96.6	5.59	14.3535	11	11	11	1	843	96.6	5.59
O75531	Barrier-to-autointegration factor OS=Homo sapiens OX=9606 GN=BANF1 PE=1 SV=1	85.3933	10	25	10	1	89	10.1	6.09	71.9101	6	11	6	1	89	10.1	6.09	77.5281	11	28	11	1	89	10.1	6.09
Q96PK6	RNA-binding protein 14 OS=Homo sapiens OX=9606 GN=RBM14 PE=1 SV=2	23.1689	13	14	13	1	669	69.4	9.67	10.3139	5	5	5	1	669	69.4	9.67	21.0762	11	11	11	1	669	69.4	9.67
Q9ULX6	A-kinase anchor protein 8-like OS=Homo sapiens OX=9606 GN=AKAP8L PE=1 SV=4	16.8731	9	12	9	1	646	71.6	5.05	11.6099	5	5	5	1	646	71.6	5.05	22.291	11	12	11	1	646	71.6	5.05
Q9Y678	Coatomer subunit gamma-1 OS=Homo sapiens OX=9606 GN=COPG1 PE=1 SV=1	16.9336	11	13	9	1	874	97.7	5.47	6.97941	4	5	3	1	874	97.7	5.47	17.7346	11	13	9	1	874	97.7	5.47
P42285	Exosome RNA helicase MTR4 OS=Homo sapiens OX=9606 GN=MTREX PE=1 SV=3	13.6276	10	10	10	1	1042	117.7	6.52	3.35893	3	3	3	1	1042	117.7	6.52	13.5317	11	11	11	1	1042	117.7	6.52
P30536	Translocator protein OS=Homo sapiens OX=9606 GN=TSPO PE=1 SV=3																	39.6285	11	15	1	1	323	37	6.54
Q9UHD8	Septin-9 OS=Homo sapiens OX=9606 GN=SEPT9 PE=1 SV=2	38.3959	15	16	15	1	586	65.4	8.97	31.3993	12	12	12	1	586	65.4	8.97	29.8635	10	10	10	1	586	65.4	8.97
P22314	Ubiquitin-like modifier-activating enzyme 1 OS=Homo sapiens OX=9606 GN=UBA1 PE=1 SV=3	20.5104	15	15	15	1	1058	117.8	5.76	15.879	12	12	12	1	1058	117.8	5.76	13.4216	10	10	10	1	1058	117.8	5.76
P46977	Dolichyl-diphosphooligosaccharide--protein glycosyltransferase subunit STT3A OS=Homo sapiens OX=9606 GN=STT3A PE=1 SV=2	20.5674	12	16	10	1	705	80.5	8.07	17.0213	12	14	10	1	705	80.5	8.07	18.8652	10	12	9	1	705	80.5	8.07
P55084	Trifunctional enzyme subunit beta, mitochondrial OS=Homo sapiens OX=9606 GN=HADHB PE=1 SV=3	40.2954	12	14	12	1	474	51.3	9.41	33.9662	12	13	12	1	474	51.3	9.41	36.2869	10	11	10	1	474	51.3	9.41
Q9UBX3	Mitochondrial dicarboxylate carrier OS=Homo sapiens OX=9606 GN=SLC25A10 PE=1 SV=2	44.2509	9	12	9	1	287	31.3	9.54	58.1882	12	17	12	1	287	31.3	9.54	47.7352	10	11	10	1	287	31.3	9.54
Q9Y2T2	AP-3 complex subunit mu-1 OS=Homo sapiens OX=9606 GN=AP3M1 PE=1 SV=1	24.8804	8	9	8	1	418	46.9	6.93	39.2344	11	16	11	1	418	46.9	6.93	33.4928	10	12	10	1	418	46.9	6.93
Q9Y4W6	AFG3-like protein 2 OS=Homo sapiens OX=9606 GN=AFG3L2 PE=1 SV=2	13.5508	11	11	11	1	797	88.5	8.66	13.5508	10	10	10	1	797	88.5	8.66	15.1819	10	10	10	1	797	88.5	8.66
O14579	Coatomer subunit epsilon OS=Homo sapiens OX=9606 GN=COPE PE=1 SV=3	35.7143	10	10	10	1	308	34.5	5.12	52.5974	10	10	10	1	308	34.5	5.12	53.8961	10	11	10	1	308	34.5	5.12
P83881	60S ribosomal protein L36a OS=Homo sapiens OX=9606 GN=RPL36A PE=1 SV=2	45.283	9	15	2	1	106	12.4	10.58	45.283	10	16	2	1	106	12.4	10.58	45.283	10	18	2	1	106	12.4	10.58
Q969Q0	60S ribosomal protein L36a-like OS=Homo sapiens OX=9606 GN=RPL36AL PE=1 SV=3	45.283	9	15	2	1	106	12.5	10.65	45.283	10	15	2	1	106	12.5	10.65	45.283	10	18	2	1	106	12.5	10.65
Q14103	Heterogeneous nuclear ribonucleoprotein D0 OS=Homo sapiens OX=9606 GN=HNRNPD PE=1 SV=1	25.6338	8	9	6	1	355	38.4	7.81	28.4507	10	14	9	1	355	38.4	7.81	27.0423	10	12	8	1	355	38.4	7.81
Q969V3	Nicalin OS=Homo sapiens OX=9606 GN=NCLN PE=1 SV=2	18.2948	8	9	8	1	563	62.9	6.89	23.9787	10	10	10	1	563	62.9	6.89	23.4458	10	12	10	1	563	62.9	6.89
P46783	40S ribosomal protein S10 OS=Homo sapiens OX=9606 GN=RPS10 PE=1 SV=1	55.7576	10	23	9	1	165	18.9	10.15	49.697	9	23	8	1	165	18.9	10.15	58.1818	10	21	9	1	165	18.9	10.15
Q16629	Serine/arginine-rich splicing factor 7 OS=Homo sapiens OX=9606 GN=SRSF7 PE=1 SV=1	31.5126	9	18	8	1	238	27.4	11.82	31.5126	9	15	8	1	238	27.4	11.82	35.2941	10	21	9	1	238	27.4	11.82
Q92841	Probable ATP-dependent RNA helicase DDX17 OS=Homo sapiens OX=9606 GN=DDX17 PE=1 SV=2	28.2579	16	18	10	1	729	80.2	8.27	12.8944	8	10	5	1	729	80.2	8.27	15.3635	10	12	4	1	729	80.2	8.27
P13010	X-ray repair cross-complementing protein 5 OS=Homo sapiens OX=9606 GN=XRCC5 PE=1 SV=3	24.3169	11	12	11	1	732	82.7	5.81	17.623	8	10	8	1	732	82.7	5.81	25.6831	10	10	10	1	732	82.7	5.81
Q9H8W4	Pleckstrin homology domain-containing family F member 2 OS=Homo sapiens OX=9606 GN=PLEKHF2 PE=1 SV=1	62.6506	13	21	12	1	249	27.8	8.21	42.5703	7	12	6	1	249	27.8	8.21	54.6185	10	18	9	1	249	27.8	8.21
Q8IZ83	Aldehyde dehydrogenase family 16 member A1 OS=Homo sapiens OX=9606 GN=ALDH16A1 PE=1 SV=2	23.5661	12	12	12	1	802	85.1	6.79	12.7182	7	7	7	1	802	85.1	6.79	19.8254	10	10	10	1	802	85.1	6.79
O95639	Cleavage and polyadenylation specificity factor subunit 4 OS=Homo sapiens OX=9606 GN=CPSF4 PE=1 SV=1	58.3643	11	12	11	1	269	30.2	8.31	33.0855	7	7	7	1	269	30.2	8.31	45.3532	10	13	10	1	269	30.2	8.31
P62277	40S ribosomal protein S13 OS=Homo sapiens OX=9606 GN=RPS13 PE=1 SV=2	44.3709	10	18	10	1	151	17.2	10.54	34.4371	6	9	6	1	151	17.2	10.54	44.3709	10	16	10	1	151	17.2	10.54
P43686	26S proteasome regulatory subunit 6B OS=Homo sapiens OX=9606 GN=PSMC4 PE=1 SV=2	40.1914	10	12	9	1	418	47.3	5.21	26.7943	6	6	6	1	418	47.3	5.21	36.1244	10	11	9	1	418	47.3	5.21
P30837	Aldehyde dehydrogenase X, mitochondrial OS=Homo sapiens OX=9606 GN=ALDH1B1 PE=1 SV=3	20.1161	8	10	6	1	517	57.2	6.8	19.1489	6	7	5	1	517	57.2	6.8	28.6267	10	11	9	1	517	57.2	6.8
Q1KMD3	Heterogeneous nuclear ribonucleoprotein U-like protein 2 OS=Homo sapiens OX=9606 GN=HNRNPUL2 PE=1 SV=1	20.0803	12	12	12	1	747	85.1	4.91	8.70147	5	5	5	1	747	85.1	4.91	17.2691	10	10	10	1	747	85.1	4.91
P62195	26S proteasome regulatory subunit 8 OS=Homo sapiens OX=9606 GN=PSMC5 PE=1 SV=1	39.6552	11	11	9	1	406	45.6	7.55	20.936	5	5	4	1	406	45.6	7.55	37.4384	10	12	8	1	406	45.6	7.55
P62191	26S proteasome regulatory subunit 4 OS=Homo sapiens OX=9606 GN=PSMC1 PE=1 SV=1	24.3182	8	9	6	1	440	49.2	6.21	16.3636	5	5	4	1	440	49.2	6.21	32.0455	10	11	8	1	440	49.2	6.21
P49756	RNA-binding protein 25 OS=Homo sapiens OX=9606 GN=RBM25 PE=1 SV=3	14.7094	8	8	8	1	843	100.1	6.32	8.65955	5	5	5	1	843	100.1	6.32	17.7936	10	10	10	1	843	100.1	6.32
Q9NTI5	Sister chromatid cohesion protein PDS5 homolog B OS=Homo sapiens OX=9606 GN=PDS5B PE=1 SV=1	2.83345	4	4	4	1	1447	164.6	8.47	4.56116	4	5	4	1	1447	164.6	8.47	9.19143	10	10	10	1	1447	164.6	8.47
Q92665	28S ribosomal protein S31, mitochondrial OS=Homo sapiens OX=9606 GN=MRPS31 PE=1 SV=3	19.7468	5	5	5	1	395	45.3	9.29	11.1392	3	3	3	1	395	45.3	9.29	33.1646	10	10	10	1	395	45.3	9.29
Q9UHI6	Probable ATP-dependent RNA helicase DDX20 OS=Homo sapiens OX=9606 GN=DDX20 PE=1 SV=2	11.5291	7	7	7	1	824	92.2	6.95	3.15534	2	2	2	1	824	92.2	6.95	19.1748	10	10	10	1	824	92.2	6.95
Q96JN8	Neuralized-like protein 4 OS=Homo sapiens OX=9606 GN=NEURL4 PE=1 SV=2	4.09731	4	4	4	1	1562	166.8	5.86	1.08835	1	1	1	1	1562	166.8	5.86	8.4507	10	10	10	1	1562	166.8	5.86
P13797	Plastin-3 OS=Homo sapiens OX=9606 GN=PLS3 PE=1 SV=4	21.9048	11	12	11	1	630	70.8	5.6	28.254	14	14	14	1	630	70.8	5.6	18.0952	9	9	9	1	630	70.8	5.6
Q07955	Serine/arginine-rich splicing factor 1 OS=Homo sapiens OX=9606 GN=SRSF1 PE=1 SV=2	45.1613	13	28	13	1	248	27.7	10.36	47.5806	13	24	12	1	248	27.7	10.36	40.7258	9	19	9	1	248	27.7	10.36
P40926	Malate dehydrogenase, mitochondrial OS=Homo sapiens OX=9606 GN=MDH2 PE=1 SV=3	30.1775	7	7	7	1	338	35.5	8.68	47.0414	13	15	13	1	338	35.5	8.68	35.2071	9	9	9	1	338	35.5	8.68
P09758	Tumor-associated calcium signal transducer 2 OS=Homo sapiens OX=9606 GN=TACSTD2 PE=1 SV=3	44.8916	12	20	12	1	323	35.7	8.87	44.8916	12	19	12	1	323	35.7	8.87	36.2229	9	16	9	1	323	35.7	8.87
P18085	ADP-ribosylation factor 4 OS=Homo sapiens OX=9606 GN=ARF4 PE=1 SV=3	67.7778	11	19	7	1	180	20.5	7.14	65.5556	12	18	7	1	180	20.5	7.14	58.3333	9	14	6	1	180	20.5	7.14
P15311	Ezrin OS=Homo sapiens OX=9606 GN=EZR PE=1 SV=4	14.1638	9	10	4	1	586	69.4	6.27	21.6724	12	14	7	1	586	69.4	6.27	11.4334	9	9	5	1	586	69.4	6.27
Q9UQ80	Proliferation-associated protein 2G4 OS=Homo sapiens OX=9606 GN=PA2G4 PE=1 SV=3	24.1117	7	7	7	1	394	43.8	6.55	34.7716	12	13	12	1	394	43.8	6.55	35.2792	9	9	9	1	394	43.8	6.55
P28074	Proteasome subunit beta type-5 OS=Homo sapiens OX=9606 GN=PSMB5 PE=1 SV=3	30.4183	6	6	6	1	263	28.5	6.92	72.2433	12	14	12	1	263	28.5	6.92	45.2471	9	10	9	1	263	28.5	6.92
P61163	Alpha-centractin OS=Homo sapiens OX=9606 GN=ACTR1A PE=1 SV=1	41.4894	11	14	5	1	376	42.6	6.64	42.8191	11	16	3	1	376	42.6	6.64	39.3617	9	11	4	1	376	42.6	6.64
Q9NZ01	Very-long-chain enoyl-CoA reductase OS=Homo sapiens OX=9606 GN=TECR PE=1 SV=1	25.3247	10	18	10	1	308	36	9.45	28.8961	11	18	11	1	308	36	9.45	25.3247	9	14	9	1	308	36	9.45
P62258	14-3-3 protein epsilon OS=Homo sapiens OX=9606 GN=YWHAE PE=1 SV=1	39.2157	8	15	6	1	255	29.2	4.74	51.3725	11	15	8	1	255	29.2	4.74	42.7451	9	14	7	1	255	29.2	4.74
Q16658	Fascin OS=Homo sapiens OX=9606 GN=FSCN1 PE=1 SV=3	23.1237	8	9	8	1	493	54.5	7.24	26.7748	11	12	11	1	493	54.5	7.24	29.4118	9	9	9	1	493	54.5	7.24
P24539	ATP synthase F(0) complex subunit B1, mitochondrial OS=Homo sapiens OX=9606 GN=ATP5F1 PE=1 SV=2	40.2344	10	12	10	1	256	28.9	9.36	39.8438	10	13	10	1	256	28.9	9.36	36.7188	9	12	9	1	256	28.9	9.36
P46778	60S ribosomal protein L21 OS=Homo sapiens OX=9606 GN=RPL21 PE=1 SV=2	40.625	9	27	9	1	160	18.6	10.49	48.75	10	36	10	1	160	18.6	10.49	43.125	9	32	9	1	160	18.6	10.49
O75874	Isocitrate dehydrogenase [NADP] cytoplasmic OS=Homo sapiens OX=9606 GN=IDH1 PE=1 SV=2	25.3623	8	8	7	1	414	46.6	7.01	28.9855	10	10	10	1	414	46.6	7.01	30.4348	9	9	9	1	414	46.6	7.01
P37802	Transgelin-2 OS=Homo sapiens OX=9606 GN=TAGLN2 PE=1 SV=3	48.7437	8	8	8	1	199	22.4	8.25	65.3266	10	10	10	1	199	22.4	8.25	52.7638	9	10	9	1	199	22.4	8.25
P46776	60S ribosomal protein L27a OS=Homo sapiens OX=9606 GN=RPL27A PE=1 SV=2	40.5405	10	54	10	1	148	16.6	11	33.1081	9	54	9	1	148	16.6	11	33.1081	9	60	9	1	148	16.6	11
P62826	GTP-binding nuclear protein Ran OS=Homo sapiens OX=9606 GN=RAN PE=1 SV=3	51.8519	10	16	10	1	216	24.4	7.49	41.6667	9	15	9	1	216	24.4	7.49	43.0556	9	13	9	1	216	24.4	7.49
O75340	Programmed cell death protein 6 OS=Homo sapiens OX=9606 GN=PDCD6 PE=1 SV=1	61.2565	10	13	10	1	191	21.9	5.4	61.2565	9	14	9	1	191	21.9	5.4	61.2565	9	14	9	1	191	21.9	5.4
Q9UNQ2	Probable dimethyladenosine transferase OS=Homo sapiens OX=9606 GN=DIMT1 PE=1 SV=1	44.7284	10	11	10	1	313	35.2	9.99	38.0192	9	10	9	1	313	35.2	9.99	41.853	9	13	9	1	313	35.2	9.99
Q01081	Splicing factor U2AF 35 kDa subunit OS=Homo sapiens OX=9606 GN=U2AF1 PE=1 SV=3	49.1667	9	18	9	1	240	27.9	8.81	50.8333	9	17	9	1	240	27.9	8.81	50.8333	9	24	9	1	240	27.9	8.81
P62244	40S ribosomal protein S15a OS=Homo sapiens OX=9606 GN=RPS15A PE=1 SV=2	56.9231	7	9	7	1	130	14.8	10.13	65.3846	9	12	9	1	130	14.8	10.13	64.6154	9	13	9	1	130	14.8	10.13
Q96D53	Atypical kinase COQ8B, mitochondrial OS=Homo sapiens OX=9606 GN=COQ8B PE=1 SV=2	18.1985	5	5	5	1	544	60	7.23	24.6324	9	9	9	1	544	60	7.23	27.3897	9	9	9	1	544	60	7.23
Q6DD88	Atlastin-3 OS=Homo sapiens OX=9606 GN=ATL3 PE=1 SV=1	37.3383	12	14	11	1	541	60.5	5.66	24.2144	8	11	7	1	541	60.5	5.66	27.1719	9	10	8	1	541	60.5	5.66
O75400	Pre-mRNA-processing factor 40 homolog A OS=Homo sapiens OX=9606 GN=PRPF40A PE=1 SV=2	12.1212	10	11	10	1	957	108.7	7.56	9.09091	8	8	8	1	957	108.7	7.56	11.5987	9	11	9	1	957	108.7	7.56
P13804	Electron transfer flavoprotein subunit alpha, mitochondrial OS=Homo sapiens OX=9606 GN=ETFA PE=1 SV=1	42.6426	9	9	9	1	333	35.1	8.38	31.2312	8	10	8	1	333	35.1	8.38	45.9459	9	9	9	1	333	35.1	8.38
Q9BRK5	45 kDa calcium-binding protein OS=Homo sapiens OX=9606 GN=SDF4 PE=1 SV=1	24.3094	7	9	7	1	362	41.8	4.86	30.1105	8	9	8	1	362	41.8	4.86	25.9669	9	11	9	1	362	41.8	4.86
O00622	Protein CYR61 OS=Homo sapiens OX=9606 GN=CYR61 PE=1 SV=1	18.3727	7	8	7	1	381	42	8.21	21.7848	8	10	8	1	381	42	8.21	26.2467	9	11	9	1	381	42	8.21
Q9BWE0	Replication initiator 1 OS=Homo sapiens OX=9606 GN=REPIN1 PE=1 SV=1	16.2257	6	7	6	1	567	63.5	9.98	21.164	8	9	8	1	567	63.5	9.98	23.1041	9	11	9	1	567	63.5	9.98
P04632	Calpain small subunit 1 OS=Homo sapiens OX=9606 GN=CAPNS1 PE=1 SV=1	21.2687	6	6	6	1	268	28.3	5.2	28.3582	7	9	7	1	268	28.3	5.2	33.9552	9	9	9	1	268	28.3	5.2
Q9UGR2	Zinc finger CCCH domain-containing protein 7B OS=Homo sapiens OX=9606 GN=ZC3H7B PE=1 SV=1	10.9768	6	6	6	1	993	111.5	7.17	10.1712	6	6	6	1	993	111.5	7.17	15.6093	9	9	9	1	993	111.5	7.17
P18077	60S ribosomal protein L35a OS=Homo sapiens OX=9606 GN=RPL35A PE=1 SV=2	51.8182	9	14	9	1	110	12.5	11.06	39.0909	5	8	5	1	110	12.5	11.06	51.8182	9	14	9	1	110	12.5	11.06
P55209	Nucleosome assembly protein 1-like 1 OS=Homo sapiens OX=9606 GN=NAP1L1 PE=1 SV=1	25.5754	6	7	5	1	391	45.3	4.46	21.7391	5	6	4	1	391	45.3	4.46	37.3402	9	10	8	1	391	45.3	4.46
P19784	Casein kinase II subunit alpha' OS=Homo sapiens OX=9606 GN=CSNK2A2 PE=1 SV=1	4.28571	1	1	1	1	350	41.2	8.56	15.1429	5	6	3	1	350	41.2	8.56	33.1429	9	10	7	1	350	41.2	8.56
Q8WUF5	RelA-associated inhibitor OS=Homo sapiens OX=9606 GN=PPP1R13L PE=1 SV=4	18.4783	10	10	10	1	828	89	6.81	6.03865	4	4	4	1	828	89	6.81	16.3043	9	9	9	1	828	89	6.81
Q63HN8	E3 ubiquitin-protein ligase RNF213 OS=Homo sapiens OX=9606 GN=RNF213 PE=1 SV=3	2.15095	9	9	9	1	5207	591	6.48	1.09468	4	4	4	1	5207	591	6.48	2.61187	9	9	9	1	5207	591	6.48
Q7Z2W9	39S ribosomal protein L21, mitochondrial OS=Homo sapiens OX=9606 GN=MRPL21 PE=1 SV=2	52.1951	8	17	8	1	205	22.8	9.89	29.2683	4	7	4	1	205	22.8	9.89	57.561	9	17	9	1	205	22.8	9.89
Q9UIF9	Bromodomain adjacent to zinc finger domain protein 2A OS=Homo sapiens OX=9606 GN=BAZ2A PE=1 SV=4	4.88189	8	8	8	1	1905	211.1	6.64	1.6273	3	3	3	1	1905	211.1	6.64	6.71916	9	9	9	1	1905	211.1	6.64
Q14839	Chromodomain-helicase-DNA-binding protein 4 OS=Homo sapiens OX=9606 GN=CHD4 PE=1 SV=2	3.76569	6	6	1	1	1912	217.9	5.86	1.88285	3	3	2	1	1912	217.9	5.86	6.22385	9	11	8	1	1912	217.9	5.86
Q9H8G2	Caspase activity and apoptosis inhibitor 1 OS=Homo sapiens OX=9606 GN=CAAP1 PE=1 SV=2	15.2355	4	4	4	1	361	38.3	4.72	9.9723	3	3	3	1	361	38.3	4.72	31.5789	9	9	9	1	361	38.3	4.72
P17010	Zinc finger X-chromosomal protein OS=Homo sapiens OX=9606 GN=ZFX PE=2 SV=2	9.81366	5	8	5	1	805	90.5	6.14	2.85714	2	2	2	1	805	90.5	6.14	19.5031	9	12	9	1	805	90.5	6.14
Q13206	Probable ATP-dependent RNA helicase DDX10 OS=Homo sapiens OX=9606 GN=DDX10 PE=1 SV=2	3.65714	2	2	2	1	875	100.8	8.63	3.65714	2	2	2	1	875	100.8	8.63	16.6857	9	10	9	1	875	100.8	8.63
O43823	A-kinase anchor protein 8 OS=Homo sapiens OX=9606 GN=AKAP8 PE=1 SV=1	13.0058	6	6	6	1	692	76.1	5.15	1.7341	1	1	1	1	692	76.1	5.15	21.0983	9	9	9	1	692	76.1	5.15
Q14CN4	Keratin, type II cytoskeletal 72 OS=Homo sapiens OX=9606 GN=KRT72 PE=1 SV=2	9.58904	9	26	2	1	511	55.8	6.89									9.58904	9	20	2	1	511	55.8	6.89
Q15029	116 kDa U5 small nuclear ribonucleoprotein component OS=Homo sapiens OX=9606 GN=EFTUD2 PE=1 SV=1	13.0658	9	10	9	1	972	109.4	5									14.3004	9	11	8	1	972	109.4	5
Q5T0W9	Protein FAM83B OS=Homo sapiens OX=9606 GN=FAM83B PE=1 SV=1	6.33037	5	5	5	1	1011	114.7	8.97									12.2651	9	10	9	1	1011	114.7	8.97
Q9NR48	Histone-lysine N-methyltransferase ASH1L OS=Homo sapiens OX=9606 GN=ASH1L PE=1 SV=2	0.707309	1	1	1	1	2969	332.6	9.39									4.5133	9	9	9	1	2969	332.6	9.39
Q04726	Transducin-like enhancer protein 3 OS=Homo sapiens OX=9606 GN=TLE3 PE=1 SV=2																	28.2353	9	9	4	1	425	47.6	4.89
Q96I99	Succinate--CoA ligase [GDP-forming] subunit beta, mitochondrial OS=Homo sapiens OX=9606 GN=SUCLG2 PE=1 SV=2	23.1481	9	9	9	1	432	46.5	6.39	37.963	14	15	14	1	432	46.5	6.39	25	8	9	8	1	432	46.5	6.39
P11586	C-1-tetrahydrofolate synthase, cytoplasmic OS=Homo sapiens OX=9606 GN=MTHFD1 PE=1 SV=3	22.3529	17	18	17	1	935	101.5	7.3	18.5027	13	13	13	1	935	101.5	7.3	10.6952	8	8	8	1	935	101.5	7.3
P07237	Protein disulfide-isomerase OS=Homo sapiens OX=9606 GN=P4HB PE=1 SV=3	13.189	5	6	5	1	508	57.1	4.87	35.6299	13	14	13	1	508	57.1	4.87	25.7874	8	8	8	1	508	57.1	4.87
O75083	WD repeat-containing protein 1 OS=Homo sapiens OX=9606 GN=WDR1 PE=1 SV=4	31.1881	12	12	12	1	606	66.2	6.65	34.1584	12	12	12	1	606	66.2	6.65	24.5875	8	8	8	1	606	66.2	6.65
P42025	Beta-centractin OS=Homo sapiens OX=9606 GN=ACTR1B PE=1 SV=1	30.8511	9	9	3	1	376	42.3	6.4	48.9362	12	16	4	1	376	42.3	6.4	31.383	8	10	3	1	376	42.3	6.4
P46940	Ras GTPase-activating-like protein IQGAP1 OS=Homo sapiens OX=9606 GN=IQGAP1 PE=1 SV=1	26.4333	31	32	31	1	1657	189.1	6.48	8.449	11	11	11	1	1657	189.1	6.48	7.242	8	8	8	1	1657	189.1	6.48
P84085	ADP-ribosylation factor 5 OS=Homo sapiens OX=9606 GN=ARF5 PE=1 SV=2	80	11	16	6	1	180	20.5	6.79	65.5556	11	13	5	1	180	20.5	6.79	54.4444	8	10	4	1	180	20.5	6.79
P61619	Protein transport protein Sec61 subunit alpha isoform 1 OS=Homo sapiens OX=9606 GN=SEC61A1 PE=1 SV=2	27.7311	10	15	10	1	476	52.2	8.06	27.1008	11	15	11	1	476	52.2	8.06	23.7395	8	12	8	1	476	52.2	8.06
P09211	Glutathione S-transferase P OS=Homo sapiens OX=9606 GN=GSTP1 PE=1 SV=2	55.2381	8	9	8	1	210	23.3	5.64	64.2857	11	20	11	1	210	23.3	5.64	55.2381	8	15	8	1	210	23.3	5.64
P37837	Transaldolase OS=Homo sapiens OX=9606 GN=TALDO1 PE=1 SV=2	16.3205	5	5	5	1	337	37.5	6.81	34.4214	11	13	11	1	337	37.5	6.81	27.5964	8	8	8	1	337	37.5	6.81
O95299	NADH dehydrogenase [ubiquinone] 1 alpha subcomplex subunit 10, mitochondrial OS=Homo sapiens OX=9606 GN=NDUFA10 PE=1 SV=1	31.831	11	12	11	1	355	40.7	8.48	35.493	10	11	10	1	355	40.7	8.48	24.7887	8	8	8	1	355	40.7	8.48
P46734	Dual specificity mitogen-activated protein kinase kinase 3 OS=Homo sapiens OX=9606 GN=MAP2K3 PE=1 SV=2	38.6167	10	10	10	1	347	39.3	7.43	39.1931	10	10	10	1	347	39.3	7.43	32.2767	8	8	8	1	347	39.3	7.43
Q3ZCQ8	Mitochondrial import inner membrane translocase subunit TIM50 OS=Homo sapiens OX=9606 GN=TIMM50 PE=1 SV=2	30.8782	9	13	9	1	353	39.6	8.37	30.5949	10	13	10	1	353	39.6	8.37	29.4618	8	10	8	1	353	39.6	8.37
P08865	40S ribosomal protein SA OS=Homo sapiens OX=9606 GN=RPSA PE=1 SV=4	44.7458	9	12	9	1	295	32.8	4.87	51.5254	10	12	10	1	295	32.8	4.87	42.7119	8	10	8	1	295	32.8	4.87
P00367	Glutamate dehydrogenase 1, mitochondrial OS=Homo sapiens OX=9606 GN=GLUD1 PE=1 SV=2	18.638	7	8	7	1	558	61.4	7.8	25.8065	10	11	10	1	558	61.4	7.8	20.6093	8	8	8	1	558	61.4	7.8
P55786	Puromycin-sensitive aminopeptidase OS=Homo sapiens OX=9606 GN=NPEPPS PE=1 SV=2	19.9129	14	16	14	1	919	103.2	5.72	11.7519	9	9	9	1	919	103.2	5.72	12.0783	8	8	8	1	919	103.2	5.72
P42766	60S ribosomal protein L35 OS=Homo sapiens OX=9606 GN=RPL35 PE=1 SV=2	44.7154	10	34	10	1	123	14.5	11.05	39.0244	9	31	9	1	123	14.5	11.05	38.2114	8	36	8	1	123	14.5	11.05
P54886	Delta-1-pyrroline-5-carboxylate synthase OS=Homo sapiens OX=9606 GN=ALDH18A1 PE=1 SV=2	17.1069	10	10	10	1	795	87.2	7.12	15.8491	9	10	9	1	795	87.2	7.12	15.5975	8	8	8	1	795	87.2	7.12
P61204	ADP-ribosylation factor 3 OS=Homo sapiens OX=9606 GN=ARF3 PE=1 SV=2	50.8287	9	14	4	1	181	20.6	7.43	48.0663	9	11	3	1	181	20.6	7.43	44.7514	8	12	4	1	181	20.6	7.43
P20226	TATA-box-binding protein OS=Homo sapiens OX=9606 GN=TBP PE=1 SV=2	25.3687	7	9	7	1	339	37.7	9.79	24.7788	9	14	9	1	339	37.7	9.79	24.7788	8	12	8	1	339	37.7	9.79
P02786	Transferrin receptor protein 1 OS=Homo sapiens OX=9606 GN=TFRC PE=1 SV=2	25.6579	15	18	15	1	760	84.8	6.61	13.5526	8	8	8	1	760	84.8	6.61	13.9474	8	8	8	1	760	84.8	6.61
Q15003	Condensin complex subunit 2 OS=Homo sapiens OX=9606 GN=NCAPH PE=1 SV=3	31.0391	14	14	14	1	741	82.5	5.06	17.004	8	8	8	1	741	82.5	5.06	22.807	8	9	8	1	741	82.5	5.06
P16402	Histone H1.3 OS=Homo sapiens OX=9606 GN=HIST1H1D PE=1 SV=2	26.6968	9	23	4	1	221	22.3	11.02	21.267	8	20	4	1	221	22.3	11.02	17.1946	8	24	4	1	221	22.3	11.02
Q08380	Galectin-3-binding protein OS=Homo sapiens OX=9606 GN=LGALS3BP PE=1 SV=1	22.906	9	10	9	1	585	65.3	5.27	15.8974	8	8	8	1	585	65.3	5.27	19.6581	8	8	8	1	585	65.3	5.27
Q15019	Septin-2 OS=Homo sapiens OX=9606 GN=SEPT2 PE=1 SV=1	41.8283	9	10	9	1	361	41.5	6.6	37.9501	8	9	8	1	361	41.5	6.6	32.964	8	8	8	1	361	41.5	6.6
P49207	60S ribosomal protein L34 OS=Homo sapiens OX=9606 GN=RPL34 PE=1 SV=3	38.4615	8	18	8	1	117	13.3	11.47	38.4615	8	17	8	1	117	13.3	11.47	41.8803	8	15	8	1	117	13.3	11.47
P53597	Succinate--CoA ligase [ADP/GDP-forming] subunit alpha, mitochondrial OS=Homo sapiens OX=9606 GN=SUCLG1 PE=1 SV=4	32.0809	8	13	8	1	346	36.2	8.79	32.0809	8	11	8	1	346	36.2	8.79	30.0578	8	13	8	1	346	36.2	8.79
Q53H96	Pyrroline-5-carboxylate reductase 3 OS=Homo sapiens OX=9606 GN=PYCR3 PE=1 SV=3	36.4964	8	11	8	1	274	28.6	7.72	40.5109	8	9	8	1	274	28.6	7.72	41.9708	8	10	8	1	274	28.6	7.72
Q01650	Large neutral amino acids transporter small subunit 1 OS=Homo sapiens OX=9606 GN=SLC7A5 PE=1 SV=2	14.7929	7	17	7	1	507	55	7.72	16.1736	8	14	8	1	507	55	7.72	15.9763	8	14	8	1	507	55	7.72
Q8TEX9	Importin-4 OS=Homo sapiens OX=9606 GN=IPO4 PE=1 SV=2	14.8011	11	11	11	1	1081	118.6	4.96	7.12303	7	7	7	1	1081	118.6	4.96	9.62072	8	8	8	1	1081	118.6	4.96
P83731	60S ribosomal protein L24 OS=Homo sapiens OX=9606 GN=RPL24 PE=1 SV=1	40.7643	10	33	10	1	157	17.8	11.25	37.5796	7	27	7	1	157	17.8	11.25	38.2166	8	26	8	1	157	17.8	11.25
Q9NRF8	CTP synthase 2 OS=Homo sapiens OX=9606 GN=CTPS2 PE=1 SV=1	19.7952	8	8	6	1	586	65.6	6.9	16.2116	7	7	6	1	586	65.6	6.9	20.3072	8	8	7	1	586	65.6	6.9
Q9BW92	Threonine--tRNA ligase, mitochondrial OS=Homo sapiens OX=9606 GN=TARS2 PE=1 SV=1	11.9777	7	8	7	1	718	81	7.3	11.0028	7	8	7	1	718	81	7.3	14.624	8	8	8	1	718	81	7.3
P23528	Cofilin-1 OS=Homo sapiens OX=9606 GN=CFL1 PE=1 SV=3	46.988	6	8	6	1	166	18.5	8.09	62.0482	7	10	7	1	166	18.5	8.09	66.2651	8	18	7	1	166	18.5	8.09
Q6NZI2	Caveolae-associated protein 1 OS=Homo sapiens OX=9606 GN=CAVIN1 PE=1 SV=1	22.3077	6	7	6	1	390	43.5	5.6	27.6923	7	8	7	1	390	43.5	5.6	30.5128	8	10	8	1	390	43.5	5.6
Q9NXH8	Torsin-4A OS=Homo sapiens OX=9606 GN=TOR4A PE=1 SV=2	18.2033	6	6	6	1	423	46.9	9.94	17.2577	7	7	7	1	423	46.9	9.94	20.5674	8	8	8	1	423	46.9	9.94
Q14247	Src substrate cortactin OS=Homo sapiens OX=9606 GN=CTTN PE=1 SV=2	30.3636	13	13	13	1	550	61.5	5.4	12.3636	6	6	6	1	550	61.5	5.4	16.3636	8	8	8	1	550	61.5	5.4
Q96A65	Exocyst complex component 4 OS=Homo sapiens OX=9606 GN=EXOC4 PE=1 SV=1	12.0123	9	10	9	1	974	110.4	6.49	8.52156	6	6	6	1	974	110.4	6.49	10.7803	8	8	8	1	974	110.4	6.49
P16401	Histone H1.5 OS=Homo sapiens OX=9606 GN=HIST1H1B PE=1 SV=3	26.1062	8	17	6	1	226	22.6	10.92	19.0265	6	9	5	1	226	22.6	10.92	17.6991	8	20	8	1	226	22.6	10.92
Q8WYP5	Protein ELYS OS=Homo sapiens OX=9606 GN=AHCTF1 PE=1 SV=3	5.51633	8	8	8	1	2266	252.3	6.6	3.39806	5	5	5	1	2266	252.3	6.6	5.78111	8	8	8	1	2266	252.3	6.6
P17480	Nucleolar transcription factor 1 OS=Homo sapiens OX=9606 GN=UBTF PE=1 SV=1	11.3874	7	8	7	1	764	89.4	5.81	6.67539	5	5	5	1	764	89.4	5.81	12.0419	8	8	8	1	764	89.4	5.81
P51553	Isocitrate dehydrogenase [NAD] subunit gamma, mitochondrial OS=Homo sapiens OX=9606 GN=IDH3G PE=1 SV=1	26.4631	7	8	7	1	393	42.8	8.5	15.0127	5	6	5	1	393	42.8	8.5	29.2621	8	8	8	1	393	42.8	8.5
P04181	Ornithine aminotransferase, mitochondrial OS=Homo sapiens OX=9606 GN=OAT PE=1 SV=1	13.8952	5	5	5	1	439	48.5	7.03	14.123	5	5	5	1	439	48.5	7.03	28.7016	8	8	8	1	439	48.5	7.03
O43933	Peroxisome biogenesis factor 1 OS=Homo sapiens OX=9606 GN=PEX1 PE=1 SV=1	3.19564	3	3	3	1	1283	142.8	6.33	5.30008	5	5	5	1	1283	142.8	6.33	8.33983	8	8	8	1	1283	142.8	6.33
Q5SVQ8	Zinc finger and BTB domain-containing protein 41 OS=Homo sapiens OX=9606 GN=ZBTB41 PE=1 SV=1	9.46095	7	9	7	1	909	105.1	7.93	5.61056	4	4	4	1	909	105.1	7.93	11.4411	8	10	8	1	909	105.1	7.93
Q13045	Protein flightless-1 homolog OS=Homo sapiens OX=9606 GN=FLII PE=1 SV=2	6.85579	7	7	7	1	1269	144.7	6.05	3.86131	4	4	4	1	1269	144.7	6.05	7.171	8	8	8	1	1269	144.7	6.05
Q9GZL7	Ribosome biogenesis protein WDR12 OS=Homo sapiens OX=9606 GN=WDR12 PE=1 SV=2	10.1655	3	3	3	1	423	47.7	5.9	9.69267	2	2	2	1	423	47.7	5.9	29.3144	8	9	8	1	423	47.7	5.9
Q7Z6Z7	E3 ubiquitin-protein ligase HUWE1 OS=Homo sapiens OX=9606 GN=HUWE1 PE=1 SV=3	7.04161	17	17	17	1	4374	481.6	5.22	0.182899	1	1	1	1	4374	481.6	5.22	3.29218	8	8	8	1	4374	481.6	5.22
Q92804	TATA-binding protein-associated factor 2N OS=Homo sapiens OX=9606 GN=TAF15 PE=1 SV=1	18.9189	7	11	5	1	592	61.8	8.02	2.87162	1	1	1	1	592	61.8	8.02	18.9189	8	13	6	1	592	61.8	8.02
Q13330	Metastasis-associated protein MTA1 OS=Homo sapiens OX=9606 GN=MTA1 PE=1 SV=2	7.41259	4	4	1	1	715	80.7	9.26	1.25874	1	1	1	1	715	80.7	9.26	12.8671	8	9	3	1	715	80.7	9.26
Q02241	Kinesin-like protein KIF23 OS=Homo sapiens OX=9606 GN=KIF23 PE=1 SV=3	11.6667	10	11	10	1	960	110	8.51									10.7292	8	8	8	1	960	110	8.51
Q13547	Histone deacetylase 1 OS=Homo sapiens OX=9606 GN=HDAC1 PE=1 SV=1	16.39	7	8	2	1	482	55.1	5.48									21.1618	8	11	3	1	482	55.1	5.48
Q9NVI7	ATPase family AAA domain-containing protein 3A OS=Homo sapiens OX=9606 GN=ATAD3A PE=1 SV=2	11.041	7	7	2	1	634	71.3	8.98	22.7129	14	15	5	1	634	71.3	8.98	10.4101	7	7	2	1	634	71.3	8.98
Q9UEW8	STE20/SPS1-related proline-alanine-rich protein kinase OS=Homo sapiens OX=9606 GN=STK39 PE=1 SV=3	26.2385	9	10	7	1	545	59.4	6.29	29.3578	12	13	9	1	545	59.4	6.29	21.6514	7	8	7	1	545	59.4	6.29
P02768	Serum albumin OS=Homo sapiens OX=9606 GN=ALB PE=1 SV=2	7.06076	5	8	5	1	609	69.3	6.28	17.8982	12	57	12	1	609	69.3	6.28	10.3448	7	12	7	1	609	69.3	6.28
O14980	Exportin-1 OS=Homo sapiens OX=9606 GN=XPO1 PE=1 SV=1	17.9272	15	16	15	1	1071	123.3	6.06	13.4454	11	12	11	1	1071	123.3	6.06	9.80392	7	7	7	1	1071	123.3	6.06
Q7Z2T5	TRMT1-like protein OS=Homo sapiens OX=9606 GN=TRMT1L PE=1 SV=2	27.9673	13	13	13	1	733	81.7	7.88	22.6467	11	11	11	1	733	81.7	7.88	14.4611	7	7	7	1	733	81.7	7.88
P31946	14-3-3 protein beta/alpha OS=Homo sapiens OX=9606 GN=YWHAB PE=1 SV=3	23.9837	5	11	2	1	246	28.1	4.83	50.813	11	16	5	1	246	28.1	4.83	36.5854	7	13	4	1	246	28.1	4.83
O95573	Long-chain-fatty-acid--CoA ligase 3 OS=Homo sapiens OX=9606 GN=ACSL3 PE=1 SV=3	30.9722	15	16	15	1	720	80.4	8.38	19.8611	10	10	10	1	720	80.4	8.38	12.9167	7	7	7	1	720	80.4	8.38
Q15366	Poly(rC)-binding protein 2 OS=Homo sapiens OX=9606 GN=PCBP2 PE=1 SV=1	49.863	12	20	7	1	365	38.6	6.79	52.3288	10	14	8	1	365	38.6	6.79	29.0411	7	11	5	1	365	38.6	6.79
O14545	TRAF-type zinc finger domain-containing protein 1 OS=Homo sapiens OX=9606 GN=TRAFD1 PE=1 SV=1	21.4777	9	11	9	1	582	64.8	5.29	25.945	10	12	10	1	582	64.8	5.29	17.8694	7	9	7	1	582	64.8	5.29
O60762	Dolichol-phosphate mannosyltransferase subunit 1 OS=Homo sapiens OX=9606 GN=DPM1 PE=1 SV=1	48.4615	8	8	8	1	260	29.6	9.57	40.7692	10	11	10	1	260	29.6	9.57	36.5385	7	8	7	1	260	29.6	9.57
O95347	Structural maintenance of chromosomes protein 2 OS=Homo sapiens OX=9606 GN=SMC2 PE=1 SV=2	13.5338	12	13	12	1	1197	135.6	8.43	9.35673	9	9	9	1	1197	135.6	8.43	8.43776	7	7	7	1	1197	135.6	8.43
Q96HS1	Serine/threonine-protein phosphatase PGAM5, mitochondrial OS=Homo sapiens OX=9606 GN=PGAM5 PE=1 SV=2	34.9481	11	12	11	1	289	32	8.68	30.1038	9	9	9	1	289	32	8.68	23.5294	7	9	7	1	289	32	8.68
P62979	Ubiquitin-40S ribosomal protein S27a OS=Homo sapiens OX=9606 GN=RPS27A PE=1 SV=2	51.2821	10	48	7	1	156	18	9.64	46.7949	9	49	6	1	156	18	9.64	40.3846	7	53	5	1	156	18	9.64
P27824	Calnexin OS=Homo sapiens OX=9606 GN=CANX PE=1 SV=2	18.2432	10	11	10	1	592	67.5	4.6	18.0743	9	9	9	1	592	67.5	4.6	14.8649	7	9	7	1	592	67.5	4.6
P98170	E3 ubiquitin-protein ligase XIAP OS=Homo sapiens OX=9606 GN=XIAP PE=1 SV=2	27.5654	10	11	10	1	497	56.6	6.65	22.9376	9	10	9	1	497	56.6	6.65	20.5231	7	7	7	1	497	56.6	6.65
Q99623	Prohibitin-2 OS=Homo sapiens OX=9606 GN=PHB2 PE=1 SV=2	39.7993	10	10	10	1	299	33.3	9.83	38.1271	9	10	9	1	299	33.3	9.83	27.4247	7	7	7	1	299	33.3	9.83
P41091	Eukaryotic translation initiation factor 2 subunit 3 OS=Homo sapiens OX=9606 GN=EIF2S3 PE=1 SV=3	26.0593	8	9	8	1	472	51.1	8.4	27.7542	9	10	9	1	472	51.1	8.4	26.0593	7	8	7	1	472	51.1	8.4
Q16531	DNA damage-binding protein 1 OS=Homo sapiens OX=9606 GN=DDB1 PE=1 SV=1	6.31579	7	7	7	1	1140	126.9	5.26	11.3158	9	10	9	1	1140	126.9	5.26	8.77193	7	8	7	1	1140	126.9	5.26
P30044	Peroxiredoxin-5, mitochondrial OS=Homo sapiens OX=9606 GN=PRDX5 PE=1 SV=4									44.8598	9	9	9	1	214	22.1	8.7	37.3832	7	8	7	1	214	22.1	8.7
P26599	Polypyrimidine tract-binding protein 1 OS=Homo sapiens OX=9606 GN=PTBP1 PE=1 SV=1	24.6704	10	10	10	1	531	57.2	9.17	20.7156	8	8	8	1	531	57.2	9.17	21.6573	7	9	7	1	531	57.2	9.17
P25205	DNA replication licensing factor MCM3 OS=Homo sapiens OX=9606 GN=MCM3 PE=1 SV=3	13.3663	9	9	9	1	808	90.9	5.77	11.6337	8	8	8	1	808	90.9	5.77	11.2624	7	7	7	1	808	90.9	5.77
Q9BXS5	AP-1 complex subunit mu-1 OS=Homo sapiens OX=9606 GN=AP1M1 PE=1 SV=3	22.4586	7	8	5	1	423	48.6	7.3	25.7683	8	10	5	1	423	48.6	7.3	25.5319	7	7	6	1	423	48.6	7.3
P23142	Fibulin-1 OS=Homo sapiens OX=9606 GN=FBLN1 PE=1 SV=4	13.5135	6	8	6	1	703	77.2	5.22	13.3713	8	10	8	1	703	77.2	5.22	14.936	7	7	7	1	703	77.2	5.22
P29692	Elongation factor 1-delta OS=Homo sapiens OX=9606 GN=EEF1D PE=1 SV=5	30.9609	6	6	6	1	281	31.1	5.01	39.8577	8	8	8	1	281	31.1	5.01	37.3665	7	7	7	1	281	31.1	5.01
P0DP25	Calmodulin-3 OS=Homo sapiens OX=9606 GN=CALM3 PE=1 SV=1	42.953	5	7	5	1	149	16.8	4.22	76.5101	8	11	8	1	149	16.8	4.22	75.1678	7	11	7	1	149	16.8	4.22
P61160	Actin-related protein 2 OS=Homo sapiens OX=9606 GN=ACTR2 PE=1 SV=1	35.0254	11	14	11	1	394	44.7	6.74	23.3503	7	10	7	1	394	44.7	6.74	25.3807	7	7	7	1	394	44.7	6.74
P35998	26S proteasome regulatory subunit 7 OS=Homo sapiens OX=9606 GN=PSMC2 PE=1 SV=3	25.4042	9	10	9	1	433	48.6	5.95	18.9376	7	7	7	1	433	48.6	5.95	19.3995	7	7	7	1	433	48.6	5.95
P35232	Prohibitin OS=Homo sapiens OX=9606 GN=PHB PE=1 SV=1	44.1176	9	9	9	1	272	29.8	5.76	31.6176	7	7	7	1	272	29.8	5.76	35.2941	7	7	7	1	272	29.8	5.76
Q15386	Ubiquitin-protein ligase E3C OS=Homo sapiens OX=9606 GN=UBE3C PE=1 SV=3	11.0803	9	9	9	1	1083	123.8	6.71	7.9409	7	7	7	1	1083	123.8	6.71	8.03324	7	7	7	1	1083	123.8	6.71
P63173	60S ribosomal protein L38 OS=Homo sapiens OX=9606 GN=RPL38 PE=1 SV=2	57.1429	8	25	8	1	70	8.2	10.1	52.8571	7	25	7	1	70	8.2	10.1	52.8571	7	28	7	1	70	8.2	10.1
P61981	14-3-3 protein gamma OS=Homo sapiens OX=9606 GN=YWHAG PE=1 SV=2	42.1053	8	13	5	1	247	28.3	4.89	31.1741	7	12	3	1	247	28.3	4.89	42.1053	7	13	4	1	247	28.3	4.89
P61513	60S ribosomal protein L37a OS=Homo sapiens OX=9606 GN=RPL37A PE=1 SV=2	59.7826	7	25	7	1	92	10.3	10.43	59.7826	7	25	7	1	92	10.3	10.43	59.7826	7	29	7	1	92	10.3	10.43
O00743	Serine/threonine-protein phosphatase 6 catalytic subunit OS=Homo sapiens OX=9606 GN=PPP6C PE=1 SV=1	32.1311	7	7	7	1	305	35.1	5.69	32.1311	7	9	7	1	305	35.1	5.69	30.8197	7	9	7	1	305	35.1	5.69
Q13418	Integrin-linked protein kinase OS=Homo sapiens OX=9606 GN=ILK PE=1 SV=2	14.1593	7	7	7	1	452	51.4	8.07	15.9292	7	7	7	1	452	51.4	8.07	15.0442	7	7	7	1	452	51.4	8.07
Q9H4F8	SPARC-related modular calcium-binding protein 1 OS=Homo sapiens OX=9606 GN=SMOC1 PE=1 SV=1	18.894	6	6	6	1	434	48.1	8.22	26.7281	7	8	7	1	434	48.1	8.22	21.4286	7	8	7	1	434	48.1	8.22
P63241	Eukaryotic translation initiation factor 5A-1 OS=Homo sapiens OX=9606 GN=EIF5A PE=1 SV=2	18.8312	2	3	2	1	154	16.8	5.24	61.6883	7	9	7	1	154	16.8	5.24	51.2987	7	8	7	1	154	16.8	5.24
P39019	40S ribosomal protein S19 OS=Homo sapiens OX=9606 GN=RPS19 PE=1 SV=2	37.2414	8	11	8	1	145	16.1	10.32	35.8621	6	10	6	1	145	16.1	10.32	30.3448	7	11	7	1	145	16.1	10.32
O00303	Eukaryotic translation initiation factor 3 subunit F OS=Homo sapiens OX=9606 GN=EIF3F PE=1 SV=1	32.2129	8	10	8	1	357	37.5	5.45	24.93	6	7	6	1	357	37.5	5.45	28.2913	7	8	7	1	357	37.5	5.45
P12830	Cadherin-1 OS=Homo sapiens OX=9606 GN=CDH1 PE=1 SV=3	14.2857	8	10	8	1	882	97.4	4.73	9.52381	6	6	6	1	882	97.4	4.73	13.4921	7	8	7	1	882	97.4	4.73
P04150	Glucocorticoid receptor OS=Homo sapiens OX=9606 GN=NR3C1 PE=1 SV=1	17.5032	8	8	8	1	777	85.6	6.38	10.4247	6	6	6	1	777	85.6	6.38	12.4839	7	7	7	1	777	85.6	6.38
P62805	Histone H4 OS=Homo sapiens OX=9606 GN=HIST1H4A PE=1 SV=2	52.4272	7	19	7	1	103	11.4	11.36	51.4563	6	10	6	1	103	11.4	11.36	52.4272	7	20	7	1	103	11.4	11.36
P35268	60S ribosomal protein L22 OS=Homo sapiens OX=9606 GN=RPL22 PE=1 SV=2	58.5938	6	12	5	1	128	14.8	9.19	57.8125	6	9	5	1	128	14.8	9.19	63.2812	7	12	6	1	128	14.8	9.19
Q8TCJ2	Dolichyl-diphosphooligosaccharide--protein glycosyltransferase subunit STT3B OS=Homo sapiens OX=9606 GN=STT3B PE=1 SV=1	5.81114	6	7	4	1	826	93.6	8.91	7.38499	6	6	4	1	826	93.6	8.91	9.8063	7	8	6	1	826	93.6	8.91
Q12933	TNF receptor-associated factor 2 OS=Homo sapiens OX=9606 GN=TRAF2 PE=1 SV=2	16.7665	5	5	5	1	501	55.8	7.53	17.5649	6	6	6	1	501	55.8	7.53	18.9621	7	8	7	1	501	55.8	7.53
Q15696	U2 small nuclear ribonucleoprotein auxiliary factor 35 kDa subunit-related protein 2 OS=Homo sapiens OX=9606 GN=ZRSR2 PE=1 SV=2	7.05394	3	3	3	1	482	58	9.72	13.0705	6	6	6	1	482	58	9.72	14.7303	7	8	7	1	482	58	9.72
Q12931	Heat shock protein 75 kDa, mitochondrial OS=Homo sapiens OX=9606 GN=TRAP1 PE=1 SV=3	20.8807	12	14	11	1	704	80.1	8.21	8.80682	5	6	4	1	704	80.1	8.21	12.9261	7	8	6	1	704	80.1	8.21
Q9H936	Mitochondrial glutamate carrier 1 OS=Homo sapiens OX=9606 GN=SLC25A22 PE=1 SV=1	32.8173	9	9	9	1	323	34.4	9.29	15.4799	5	5	5	1	323	34.4	9.29	26.3158	7	7	7	1	323	34.4	9.29
P30876	DNA-directed RNA polymerase II subunit RPB2 OS=Homo sapiens OX=9606 GN=POLR2B PE=1 SV=1	9.45486	8	8	8	1	1174	133.8	6.87	4.77002	5	5	5	1	1174	133.8	6.87	10.8177	7	7	7	1	1174	133.8	6.87
Q05519	Serine/arginine-rich splicing factor 11 OS=Homo sapiens OX=9606 GN=SRSF11 PE=1 SV=1	20.4545	7	15	7	1	484	53.5	10.52	16.1157	5	8	5	1	484	53.5	10.52	20.4545	7	14	7	1	484	53.5	10.52
P07910	Heterogeneous nuclear ribonucleoproteins C1/C2 OS=Homo sapiens OX=9606 GN=HNRNPC PE=1 SV=4	23.2026	7	9	7	1	306	33.7	5.08	19.9346	5	6	5	1	306	33.7	5.08	23.5294	7	10	7	1	306	33.7	5.08
Q96JP5	E3 ubiquitin-protein ligase ZFP91 OS=Homo sapiens OX=9606 GN=ZFP91 PE=1 SV=1	14.386	7	8	7	1	570	63.4	7.36	12.807	5	5	5	1	570	63.4	7.36	17.5439	7	8	7	1	570	63.4	7.36
Q13427	Peptidyl-prolyl cis-trans isomerase G OS=Homo sapiens OX=9606 GN=PPIG PE=1 SV=2	8.35544	6	6	6	1	754	88.6	10.29	6.76393	5	5	5	1	754	88.6	10.29	10.3448	7	7	7	1	754	88.6	10.29
Q96T37	RNA-binding protein 15 OS=Homo sapiens OX=9606 GN=RBM15 PE=1 SV=2	8.59775	6	6	6	1	977	107.1	10.08	6.75537	5	5	5	1	977	107.1	10.08	11.566	7	7	7	1	977	107.1	10.08
P67870	Casein kinase II subunit beta OS=Homo sapiens OX=9606 GN=CSNK2B PE=1 SV=1	41.8605	5	6	5	1	215	24.9	5.55	41.3953	5	6	5	1	215	24.9	5.55	45.5814	7	15	7	1	215	24.9	5.55
Q07666	KH domain-containing, RNA-binding, signal transduction-associated protein 1 OS=Homo sapiens OX=9606 GN=KHDRBS1 PE=1 SV=1	16.7043	8	10	8	1	443	48.2	8.66	10.158	4	5	4	1	443	48.2	8.66	15.5756	7	10	7	1	443	48.2	8.66
Q9Y265	RuvB-like 1 OS=Homo sapiens OX=9606 GN=RUVBL1 PE=1 SV=1	23.9035	8	9	8	1	456	50.2	6.42	11.6228	4	5	4	1	456	50.2	6.42	20.8333	7	8	7	1	456	50.2	6.42
Q9H4A4	Aminopeptidase B OS=Homo sapiens OX=9606 GN=RNPEP PE=1 SV=2	16.3077	8	8	8	1	650	72.5	5.74	7.53846	4	4	4	1	650	72.5	5.74	15.3846	7	7	7	1	650	72.5	5.74
P13489	Ribonuclease inhibitor OS=Homo sapiens OX=9606 GN=RNH1 PE=1 SV=2	22.3427	7	7	7	1	461	49.9	4.82	11.0629	4	4	4	1	461	49.9	4.82	22.9935	7	7	7	1	461	49.9	4.82
Q96A33	Coiled-coil domain-containing protein 47 OS=Homo sapiens OX=9606 GN=CCDC47 PE=1 SV=1	22.1532	7	7	7	1	483	55.8	4.87	13.6646	4	5	4	1	483	55.8	4.87	25.8799	7	8	7	1	483	55.8	4.87
P78347	General transcription factor II-I OS=Homo sapiens OX=9606 GN=GTF2I PE=1 SV=2	7.11423	6	6	6	1	998	112.3	6.39	4.70942	4	4	4	1	998	112.3	6.39	7.61523	7	7	7	1	998	112.3	6.39
P17980	26S proteasome regulatory subunit 6A OS=Homo sapiens OX=9606 GN=PSMC3 PE=1 SV=3	16.4009	5	6	5	1	439	49.2	5.24	10.2506	4	4	4	1	439	49.2	5.24	24.1458	7	7	7	1	439	49.2	5.24
P46019	Phosphorylase b kinase regulatory subunit alpha, liver isoform OS=Homo sapiens OX=9606 GN=PHKA2 PE=1 SV=1	5.58704	5	5	4	1	1235	138.3	6.44	4.04858	4	4	3	1	1235	138.3	6.44	7.44939	7	8	6	1	1235	138.3	6.44
Q6ZNB6	NF-X1-type zinc finger protein NFXL1 OS=Homo sapiens OX=9606 GN=NFXL1 PE=1 SV=2	8.45225	5	5	5	1	911	101.3	8.41	6.69594	4	5	4	1	911	101.3	8.41	12.7333	7	8	7	1	911	101.3	8.41
Q12904	Aminoacyl tRNA synthase complex-interacting multifunctional protein 1 OS=Homo sapiens OX=9606 GN=AIMP1 PE=1 SV=2	25	6	6	6	1	312	34.3	8.43	9.61538	3	3	3	1	312	34.3	8.43	39.7436	7	8	7	1	312	34.3	8.43
P82673	28S ribosomal protein S35, mitochondrial OS=Homo sapiens OX=9606 GN=MRPS35 PE=1 SV=1	21.3622	4	6	4	1	323	36.8	8.24	17.3375	3	3	3	1	323	36.8	8.24	40.5573	7	7	7	1	323	36.8	8.24
P67809	Nuclease-sensitive element-binding protein 1 OS=Homo sapiens OX=9606 GN=YBX1 PE=1 SV=3	15.7407	3	4	3	1	324	35.9	9.88	13.5802	3	3	3	1	324	35.9	9.88	27.7778	7	9	7	1	324	35.9	9.88
Q96IZ7	Serine/Arginine-related protein 53 OS=Homo sapiens OX=9606 GN=RSRC1 PE=1 SV=1	19.4611	6	10	6	1	334	38.7	11.08	6.88623	2	3	2	1	334	38.7	11.08	26.6467	7	10	7	1	334	38.7	11.08
Q8IYB3	Serine/arginine repetitive matrix protein 1 OS=Homo sapiens OX=9606 GN=SRRM1 PE=1 SV=2	11.2832	6	8	6	1	904	102.3	11.84	3.09735	2	2	2	1	904	102.3	11.84	12.0575	7	10	7	1	904	102.3	11.84
Q8WUM0	Nuclear pore complex protein Nup133 OS=Homo sapiens OX=9606 GN=NUP133 PE=1 SV=2	7.35294	5	5	5	1	1156	128.9	5.1	3.2872	2	2	2	1	1156	128.9	5.1	10.2076	7	7	7	1	1156	128.9	5.1
Q16637	Survival motor neuron protein OS=Homo sapiens OX=9606 GN=SMN1 PE=1 SV=1	23.8095	6	7	6	1	294	31.8	6.55	6.12245	1	1	1	1	294	31.8	6.55	24.1497	7	9	7	1	294	31.8	6.55
Q13751	Laminin subunit beta-3 OS=Homo sapiens OX=9606 GN=LAMB3 PE=1 SV=1	5.88737	6	6	6	1	1172	129.5	7.21	1.02389	1	1	1	1	1172	129.5	7.21	8.36177	7	7	7	1	1172	129.5	7.21
Q9UIG0	Tyrosine-protein kinase BAZ1B OS=Homo sapiens OX=9606 GN=BAZ1B PE=1 SV=2	2.49494	3	3	3	1	1483	170.8	8.48	1.07889	1	1	1	1	1483	170.8	8.48	5.73163	7	7	7	1	1483	170.8	8.48
Q96ME7	Zinc finger protein 512 OS=Homo sapiens OX=9606 GN=ZNF512 PE=1 SV=2									1.76367	1	1	1	1	567	64.6	9.76	18.5185	7	8	7	1	567	64.6	9.76
Q9BTC8	Metastasis-associated protein MTA3 OS=Homo sapiens OX=9606 GN=MTA3 PE=1 SV=2	9.93266	5	5	1	1	594	67.5	8.57									13.2997	7	8	2	1	594	67.5	8.57
Q96GQ7	Probable ATP-dependent RNA helicase DDX27 OS=Homo sapiens OX=9606 GN=DDX27 PE=1 SV=2	6.03015	4	4	4	1	796	89.8	9.28									11.0553	7	7	7	1	796	89.8	9.28
P09884	DNA polymerase alpha catalytic subunit OS=Homo sapiens OX=9606 GN=POLA1 PE=1 SV=2																	57.6923	7	21	2	1	130	14.1	10.9
Q86V97	Kelch repeat and BTB domain-containing protein 6 OS=Homo sapiens OX=9606 GN=KBTBD6 PE=1 SV=1																	21.6327	7	8	7	1	490	54.7	6.47
Q14684	Ribosomal RNA processing protein 1 homolog B OS=Homo sapiens OX=9606 GN=RRP1B PE=1 SV=3	11.8734	7	7	7	1	758	84.4	9.76	26.9129	15	17	15	1	758	84.4	9.76	11.0818	6	6	6	1	758	84.4	9.76
Q02413	Desmoglein-1 OS=Homo sapiens OX=9606 GN=DSG1 PE=1 SV=2	13.346	9	12	9	1	1049	113.7	5.03	19.0658	14	15	14	1	1049	113.7	5.03	8.38894	6	6	6	1	1049	113.7	5.03
P27348	14-3-3 protein theta OS=Homo sapiens OX=9606 GN=YWHAQ PE=1 SV=1	48.5714	10	16	8	1	245	27.7	4.78	58.3673	13	16	7	1	245	27.7	4.78	30.2041	6	11	4	1	245	27.7	4.78
Q7Z794	Keratin, type II cytoskeletal 1b OS=Homo sapiens OX=9606 GN=KRT77 PE=2 SV=3	17.8201	12	24	7	1	578	61.9	5.99	18.6851	12	27	8	1	578	61.9	5.99	8.65052	6	15	2	1	578	61.9	5.99
P23284	Peptidyl-prolyl cis-trans isomerase B OS=Homo sapiens OX=9606 GN=PPIB PE=1 SV=2	25	6	6	6	1	216	23.7	9.41	48.6111	12	16	12	1	216	23.7	9.41	33.3333	6	7	6	1	216	23.7	9.41
P22102	Trifunctional purine biosynthetic protein adenosine-3 OS=Homo sapiens OX=9606 GN=GART PE=1 SV=1	5.44554	4	4	4	1	1010	107.7	6.7	15.9406	12	12	12	1	1010	107.7	6.7	9.80198	6	6	6	1	1010	107.7	6.7
Q9C035	Tripartite motif-containing protein 5 OS=Homo sapiens OX=9606 GN=TRIM5 PE=1 SV=1	14.4016	6	6	5	1	493	56.3	6.05	31.0345	11	12	11	1	493	56.3	6.05	12.1704	6	6	6	1	493	56.3	6.05
Q9C086	INO80 complex subunit B OS=Homo sapiens OX=9606 GN=INO80B PE=1 SV=2	35.1124	9	9	9	1	356	38.6	9.61	44.6629	10	11	10	1	356	38.6	9.61	26.6854	6	6	6	1	356	38.6	9.61
P46782	40S ribosomal protein S5 OS=Homo sapiens OX=9606 GN=RPS5 PE=1 SV=4	35.2941	8	15	8	1	204	22.9	9.72	55.8824	10	16	10	1	204	22.9	9.72	31.3725	6	12	6	1	204	22.9	9.72
Q5T9A4	ATPase family AAA domain-containing protein 3B OS=Homo sapiens OX=9606 GN=ATAD3B PE=1 SV=1	9.10494	6	7	1	1	648	72.5	9.2	14.9691	10	11	1	1	648	72.5	9.2	8.48765	6	6	1	1	648	72.5	9.2
Q8N1N4	Keratin, type II cytoskeletal 78 OS=Homo sapiens OX=9606 GN=KRT78 PE=1 SV=2	19.8077	8	9	7	1	520	56.8	6.02	18.8462	9	11	8	1	520	56.8	6.02	14.0385	6	6	4	1	520	56.8	6.02
Q6NXG1	Epithelial splicing regulatory protein 1 OS=Homo sapiens OX=9606 GN=ESRP1 PE=1 SV=2	14.8311	8	8	6	1	681	75.5	6.68	15.7122	9	11	8	1	681	75.5	6.68	12.0411	6	6	5	1	681	75.5	6.68
Q7KZF4	Staphylococcal nuclease domain-containing protein 1 OS=Homo sapiens OX=9606 GN=SND1 PE=1 SV=1	14.7253	11	11	11	1	910	101.9	7.17	11.3187	8	8	8	1	910	101.9	7.17	11.0989	6	6	6	1	910	101.9	7.17
P84103	Serine/arginine-rich splicing factor 3 OS=Homo sapiens OX=9606 GN=SRSF3 PE=1 SV=1	49.3902	10	20	9	1	164	19.3	11.65	45.7317	8	14	7	1	164	19.3	11.65	33.5366	6	12	5	1	164	19.3	11.65
P50991	T-complex protein 1 subunit delta OS=Homo sapiens OX=9606 GN=CCT4 PE=1 SV=4	20.2226	9	10	9	1	539	57.9	7.83	19.666	8	9	7	1	539	57.9	7.83	15.5844	6	6	6	1	539	57.9	7.83
O95433	Activator of 90 kDa heat shock protein ATPase homolog 1 OS=Homo sapiens OX=9606 GN=AHSA1 PE=1 SV=1	31.0651	8	9	8	1	338	38.3	5.53	32.5444	8	9	8	1	338	38.3	5.53	24.8521	6	7	6	1	338	38.3	5.53
P09543	2',3'-cyclic-nucleotide 3'-phosphodiesterase OS=Homo sapiens OX=9606 GN=CNP PE=1 SV=2	29.4537	8	8	8	1	421	47.5	9.07	25.8907	8	8	8	1	421	47.5	9.07	18.0523	6	6	6	1	421	47.5	9.07
P23246	Splicing factor, proline- and glutamine-rich OS=Homo sapiens OX=9606 GN=SFPQ PE=1 SV=2	9.6181	7	7	6	1	707	76.1	9.44	14.0028	8	8	7	1	707	76.1	9.44	9.6181	6	7	5	1	707	76.1	9.44
P78524	Suppression of tumorigenicity 5 protein OS=Homo sapiens OX=9606 GN=ST5 PE=1 SV=3	6.15655	5	5	5	1	1137	126.4	9.25	9.23483	8	8	8	1	1137	126.4	9.25	6.94811	6	6	6	1	1137	126.4	9.25
P31947	14-3-3 protein sigma OS=Homo sapiens OX=9606 GN=SFN PE=1 SV=1	21.371	4	9	2	1	248	27.8	4.74	35.8871	8	11	4	1	248	27.8	4.74	37.5	6	13	4	1	248	27.8	4.74
P32119	Peroxiredoxin-2 OS=Homo sapiens OX=9606 GN=PRDX2 PE=1 SV=5	19.1919	4	5	3	1	198	21.9	5.97	52.5253	8	13	7	1	198	21.9	5.97	38.3838	6	7	5	1	198	21.9	5.97
P31040	Succinate dehydrogenase [ubiquinone] flavoprotein subunit, mitochondrial OS=Homo sapiens OX=9606 GN=SDHA PE=1 SV=2	23.9458	9	9	9	1	664	72.6	7.39	17.6205	7	8	7	1	664	72.6	7.39	18.5241	6	6	6	1	664	72.6	7.39
P62847	40S ribosomal protein S24 OS=Homo sapiens OX=9606 GN=RPS24 PE=1 SV=1	45.8647	8	57	8	1	133	15.4	10.78	42.8571	7	63	7	1	133	15.4	10.78	36.0902	6	70	6	1	133	15.4	10.78
P24534	Elongation factor 1-beta OS=Homo sapiens OX=9606 GN=EEF1B2 PE=1 SV=3	41.3333	6	8	6	1	225	24.7	4.67	32.8889	7	7	7	1	225	24.7	4.67	41.3333	6	6	6	1	225	24.7	4.67
P35606	Coatomer subunit beta' OS=Homo sapiens OX=9606 GN=COPB2 PE=1 SV=2	9.93377	6	6	6	1	906	102.4	5.27	10.0442	7	7	7	1	906	102.4	5.27	10.8168	6	6	6	1	906	102.4	5.27
Q9UBM7	7-dehydrocholesterol reductase OS=Homo sapiens OX=9606 GN=DHCR7 PE=1 SV=1	14.7368	6	6	6	1	475	54.5	8.7	17.0526	7	7	7	1	475	54.5	8.7	14.7368	6	6	6	1	475	54.5	8.7
P62913	60S ribosomal protein L11 OS=Homo sapiens OX=9606 GN=RPL11 PE=1 SV=2	28.6517	5	8	5	1	178	20.2	9.6	38.2022	7	11	7	1	178	20.2	9.6	39.8876	6	9	6	1	178	20.2	9.6
P61604	10 kDa heat shock protein, mitochondrial OS=Homo sapiens OX=9606 GN=HSPE1 PE=1 SV=2	52.9412	5	6	5	1	102	10.9	8.92	54.902	7	11	7	1	102	10.9	8.92	54.902	6	9	6	1	102	10.9	8.92
P50281	Matrix metalloproteinase-14 OS=Homo sapiens OX=9606 GN=MMP14 PE=1 SV=3	7.73196	4	4	4	1	582	65.9	7.77	13.9175	7	7	7	1	582	65.9	7.77	13.7457	6	6	6	1	582	65.9	7.77
P07737	Profilin-1 OS=Homo sapiens OX=9606 GN=PFN1 PE=1 SV=2	63.5714	8	12	8	1	140	15	8.27	52.1429	6	12	6	1	140	15	8.27	47.1429	6	9	6	1	140	15	8.27
P53999	Activated RNA polymerase II transcriptional coactivator p15 OS=Homo sapiens OX=9606 GN=SUB1 PE=1 SV=3	47.2441	8	12	8	1	127	14.4	9.6	47.2441	6	7	6	1	127	14.4	9.6	47.2441	6	8	6	1	127	14.4	9.6
Q13428	Treacle protein OS=Homo sapiens OX=9606 GN=TCOF1 PE=1 SV=3	6.38441	7	7	7	1	1488	152	9.04	5.71237	6	6	6	1	1488	152	9.04	5.04032	6	6	6	1	1488	152	9.04
Q9UBS4	DnaJ homolog subfamily B member 11 OS=Homo sapiens OX=9606 GN=DNAJB11 PE=1 SV=1	23.743	7	7	7	1	358	40.5	6.18	18.1564	6	6	6	1	358	40.5	6.18	18.4358	6	7	6	1	358	40.5	6.18
P62841	40S ribosomal protein S15 OS=Homo sapiens OX=9606 GN=RPS15 PE=1 SV=2	64.8276	6	20	6	1	145	17	10.39	64.8276	6	17	6	1	145	17	10.39	64.8276	6	21	6	1	145	17	10.39
Q6P5R6	60S ribosomal protein L22-like 1 OS=Homo sapiens OX=9606 GN=RPL22L1 PE=1 SV=2	63.9344	6	12	5	1	122	14.6	9.38	63.9344	6	14	5	1	122	14.6	9.38	63.9344	6	14	5	1	122	14.6	9.38
P57088	Transmembrane protein 33 OS=Homo sapiens OX=9606 GN=TMEM33 PE=1 SV=2	27.1255	6	9	6	1	247	28	9.7	27.5304	6	6	6	1	247	28	9.7	23.8866	6	8	6	1	247	28	9.7
P35613	Basigin OS=Homo sapiens OX=9606 GN=BSG PE=1 SV=2	23.1169	6	7	6	1	385	42.2	5.66	23.1169	6	9	6	1	385	42.2	5.66	27.5325	6	8	6	1	385	42.2	5.66
Q9NX20	39S ribosomal protein L16, mitochondrial OS=Homo sapiens OX=9606 GN=MRPL16 PE=1 SV=1	24.7012	6	7	6	1	251	28.4	10.13	23.506	6	8	6	1	251	28.4	10.13	26.6932	6	7	6	1	251	28.4	10.13
O60884	DnaJ homolog subfamily A member 2 OS=Homo sapiens OX=9606 GN=DNAJA2 PE=1 SV=1	18.932	6	6	6	1	412	45.7	6.48	19.1748	6	6	6	1	412	45.7	6.48	24.7573	6	6	6	1	412	45.7	6.48
Q9NZE8	39S ribosomal protein L35, mitochondrial OS=Homo sapiens OX=9606 GN=MRPL35 PE=1 SV=3	18.617	5	18	5	1	188	21.5	11.3	16.4894	6	22	6	1	188	21.5	11.3	18.617	6	17	6	1	188	21.5	11.3
P04049	RAF proto-oncogene serine/threonine-protein kinase OS=Homo sapiens OX=9606 GN=RAF1 PE=1 SV=1	10.8025	5	5	2	1	648	73	9.2	11.8827	6	7	3	1	648	73	9.2	12.963	6	6	4	1	648	73	9.2
P05387	60S acidic ribosomal protein P2 OS=Homo sapiens OX=9606 GN=RPLP2 PE=1 SV=1	41.7391	4	5	4	1	115	11.7	4.54	77.3913	6	8	6	1	115	11.7	4.54	80.8696	6	7	6	1	115	11.7	4.54
Q9UQR1	Zinc finger protein 148 OS=Homo sapiens OX=9606 GN=ZNF148 PE=1 SV=2	5.66751	3	3	3	1	794	88.9	6.48	9.94962	6	6	6	1	794	88.9	6.48	9.44584	6	6	6	1	794	88.9	6.48
P30086	Phosphatidylethanolamine-binding protein 1 OS=Homo sapiens OX=9606 GN=PEBP1 PE=1 SV=3	17.6471	2	2	2	1	187	21	7.53	51.3369	6	7	6	1	187	21	7.53	44.385	6	6	6	1	187	21	7.53
Q9NTJ3	Structural maintenance of chromosomes protein 4 OS=Homo sapiens OX=9606 GN=SMC4 PE=1 SV=2	11.9565	12	12	12	1	1288	147.1	6.79	4.73602	5	5	5	1	1288	147.1	6.79	5.74534	6	6	6	1	1288	147.1	6.79
Q9UNF1	Melanoma-associated antigen D2 OS=Homo sapiens OX=9606 GN=MAGED2 PE=1 SV=2	25.9076	10	10	10	1	606	64.9	9.32	12.8713	5	5	5	1	606	64.9	9.32	13.8614	6	7	6	1	606	64.9	9.32
P50914	60S ribosomal protein L14 OS=Homo sapiens OX=9606 GN=RPL14 PE=1 SV=4	31.6279	8	13	8	1	215	23.4	10.93	21.3953	5	9	5	1	215	23.4	10.93	24.6512	6	10	6	1	215	23.4	10.93
Q15758	Neutral amino acid transporter B(0) OS=Homo sapiens OX=9606 GN=SLC1A5 PE=1 SV=2	19.0388	8	10	8	1	541	56.6	5.48	12.1996	5	9	5	1	541	56.6	5.48	12.939	6	8	6	1	541	56.6	5.48
Q9NTX5	Ethylmalonyl-CoA decarboxylase OS=Homo sapiens OX=9606 GN=ECHDC1 PE=1 SV=2	40.0651	8	8	8	1	307	33.7	8.21	23.7785	5	5	5	1	307	33.7	8.21	31.2704	6	6	6	1	307	33.7	8.21
P08621	U1 small nuclear ribonucleoprotein 70 kDa OS=Homo sapiens OX=9606 GN=SNRNP70 PE=1 SV=2	21.0526	7	8	7	1	437	51.5	9.94	14.6453	5	5	5	1	437	51.5	9.94	17.3913	6	6	6	1	437	51.5	9.94
Q02539	Histone H1.1 OS=Homo sapiens OX=9606 GN=HIST1H1A PE=1 SV=3	26.5116	6	9	1	1	215	21.8	10.99	20.9302	5	8	1	1	215	21.8	10.99	20.9302	6	10	2	1	215	21.8	10.99
Q9H4G0	Band 4.1-like protein 1 OS=Homo sapiens OX=9606 GN=EPB41L1 PE=1 SV=2	9.87514	6	6	6	1	881	98.4	5.62	6.92395	5	5	5	1	881	98.4	5.62	9.87514	6	6	6	1	881	98.4	5.62
P04908	Histone H2A type 1-B/E OS=Homo sapiens OX=9606 GN=HIST1H2AB PE=1 SV=2	35.3846	5	16	1	1	130	14.1	11.05	57.6923	5	13	1	1	130	14.1	11.05	57.6923	6	17	1	1	130	14.1	11.05
P61927	60S ribosomal protein L37 OS=Homo sapiens OX=9606 GN=RPL37 PE=1 SV=2	36.0825	5	9	5	1	97	11.1	11.74	32.9897	5	7	5	1	97	11.1	11.74	38.1443	6	11	6	1	97	11.1	11.74
P30050	60S ribosomal protein L12 OS=Homo sapiens OX=9606 GN=RPL12 PE=1 SV=1	43.0303	5	8	5	1	165	17.8	9.42	43.0303	5	7	5	1	165	17.8	9.42	46.6667	6	9	6	1	165	17.8	9.42
P49721	Proteasome subunit beta type-2 OS=Homo sapiens OX=9606 GN=PSMB2 PE=1 SV=1	31.3433	5	6	5	1	201	22.8	7.02	31.3433	5	6	5	1	201	22.8	7.02	45.2736	6	7	6	1	201	22.8	7.02
P84243	Histone H3.3 OS=Homo sapiens OX=9606 GN=H3F3A PE=1 SV=2	39.7059	4	7	1	1	136	15.3	11.27	44.1176	5	7	1	1	136	15.3	11.27	49.2647	6	8	1	1	136	15.3	11.27
P68431	Histone H3.1 OS=Homo sapiens OX=9606 GN=HIST1H3A PE=1 SV=2	39.7059	4	6	1	1	136	15.4	11.12	44.1176	5	8	1	1	136	15.4	11.12	49.2647	6	8	1	1	136	15.4	11.12
P50416	Carnitine O-palmitoyltransferase 1, liver isoform OS=Homo sapiens OX=9606 GN=CPT1A PE=1 SV=2	16.3001	11	11	11	1	773	88.3	8.65	6.59767	4	4	4	1	773	88.3	8.65	8.53816	6	6	6	1	773	88.3	8.65
O60814	Histone H2B type 1-K OS=Homo sapiens OX=9606 GN=HIST1H2BK PE=1 SV=3	35.7143	5	19	2	1	126	13.9	10.32	34.9206	4	9	1	1	126	13.9	10.32	41.2698	6	19	2	1	126	13.9	10.32
P06899	Histone H2B type 1-J OS=Homo sapiens OX=9606 GN=HIST1H2BJ PE=1 SV=3	35.7143	5	19	2	1	126	13.9	10.32	34.9206	4	9	1	1	126	13.9	10.32	41.2698	6	19	2	1	126	13.9	10.32
P17676	CCAAT/enhancer-binding protein beta OS=Homo sapiens OX=9606 GN=CEBPB PE=1 SV=2	29.5652	5	5	5	1	345	36.1	8.31	20.5797	4	4	4	1	345	36.1	8.31	33.0435	6	6	6	1	345	36.1	8.31
Q04837	Single-stranded DNA-binding protein, mitochondrial OS=Homo sapiens OX=9606 GN=SSBP1 PE=1 SV=1	41.8919	5	5	5	1	148	17.2	9.6	37.1622	4	4	4	1	148	17.2	9.6	50	6	6	6	1	148	17.2	9.6
Q8IWR0	Zinc finger CCCH domain-containing protein 7A OS=Homo sapiens OX=9606 GN=ZC3H7A PE=1 SV=1	5.3553	4	4	4	1	971	110.5	7.3	4.32544	4	4	4	1	971	110.5	7.3	7.00309	6	6	6	1	971	110.5	7.3
Q8WVS4	WD repeat-containing protein 60 OS=Homo sapiens OX=9606 GN=WDR60 PE=1 SV=3	2.53283	2	2	2	1	1066	122.5	7.31	5.62852	4	4	4	1	1066	122.5	7.31	9.38086	6	6	6	1	1066	122.5	7.31
Q9Y6D6	Brefeldin A-inhibited guanine nucleotide-exchange protein 1 OS=Homo sapiens OX=9606 GN=ARFGEF1 PE=1 SV=2	9.41049	13	15	8	1	1849	208.6	5.85	2.54191	3	3	2	1	1849	208.6	5.85	4.75933	6	6	4	1	1849	208.6	5.85
P35637	RNA-binding protein FUS OS=Homo sapiens OX=9606 GN=FUS PE=1 SV=1	20.3422	7	9	5	1	526	53.4	9.36	10.8365	3	3	3	1	526	53.4	9.36	13.1179	6	7	4	1	526	53.4	9.36
Q14558	Phosphoribosyl pyrophosphate synthase-associated protein 1 OS=Homo sapiens OX=9606 GN=PRPSAP1 PE=1 SV=2	26.1236	6	6	6	1	356	39.4	7.2	12.9213	3	3	3	1	356	39.4	7.2	25.5618	6	6	6	1	356	39.4	7.2
Q9Y230	RuvB-like 2 OS=Homo sapiens OX=9606 GN=RUVBL2 PE=1 SV=3	15.5508	6	6	6	1	463	51.1	5.64	6.91145	3	3	3	1	463	51.1	5.64	16.8467	6	6	6	1	463	51.1	5.64
Q96A35	39S ribosomal protein L24, mitochondrial OS=Homo sapiens OX=9606 GN=MRPL24 PE=1 SV=1	26.3889	5	6	5	1	216	24.9	9.29	14.8148	3	4	3	1	216	24.9	9.29	30.5556	6	9	6	1	216	24.9	9.29
O95391	Pre-mRNA-splicing factor SLU7 OS=Homo sapiens OX=9606 GN=SLU7 PE=1 SV=2	11.2628	5	5	5	1	586	68.3	7.14	8.53242	3	3	3	1	586	68.3	7.14	16.2116	6	6	6	1	586	68.3	7.14
Q9P0U4	CXXC-type zinc finger protein 1 OS=Homo sapiens OX=9606 GN=CXXC1 PE=1 SV=2	8.9939	4	4	4	1	656	75.7	8.24	6.55488	3	4	3	1	656	75.7	8.24	16.311	6	7	6	1	656	75.7	8.24
Q9UKK3	Poly [ADP-ribose] polymerase 4 OS=Homo sapiens OX=9606 GN=PARP4 PE=1 SV=3	2.95824	3	3	3	1	1724	192.5	5.66	2.37819	3	3	3	1	1724	192.5	5.66	6.49652	6	6	6	1	1724	192.5	5.66
Q9H307	Pinin OS=Homo sapiens OX=9606 GN=PNN PE=1 SV=5	8.3682	6	6	6	1	717	81.6	7.14	2.64993	2	2	2	1	717	81.6	7.14	9.62343	6	6	6	1	717	81.6	7.14
O94964	Protein SOGA1 OS=Homo sapiens OX=9606 GN=SOGA1 PE=1 SV=2	5.20028	5	5	5	1	1423	159.7	6.46	1.26493	2	2	2	1	1423	159.7	6.46	6.04357	6	6	6	1	1423	159.7	6.46
P82650	28S ribosomal protein S22, mitochondrial OS=Homo sapiens OX=9606 GN=MRPS22 PE=1 SV=1	20	4	4	4	1	360	41.3	7.9	6.94444	2	2	2	1	360	41.3	7.9	22.2222	6	6	6	1	360	41.3	7.9
Q9H2P0	Activity-dependent neuroprotector homeobox protein OS=Homo sapiens OX=9606 GN=ADNP PE=1 SV=1	9.61887	7	7	7	1	1102	123.5	7.34	1.72414	1	1	1	1	1102	123.5	7.34	9.89111	6	6	6	1	1102	123.5	7.34
Q9Y3T9	Nucleolar complex protein 2 homolog OS=Homo sapiens OX=9606 GN=NOC2L PE=1 SV=4	9.74633	7	7	7	1	749	84.9	5.62	1.2016	1	1	1	1	749	84.9	5.62	8.41121	6	6	6	1	749	84.9	5.62
Q14527	Helicase-like transcription factor OS=Homo sapiens OX=9606 GN=HLTF PE=1 SV=2	8.6224	6	6	6	1	1009	113.9	8.6	1.2884	1	1	1	1	1009	113.9	8.6	10.9019	6	6	6	1	1009	113.9	8.6
Q15773	Myeloid leukemia factor 2 OS=Homo sapiens OX=9606 GN=MLF2 PE=1 SV=1	28.629	5	5	5	1	248	28.1	6.9	8.06452	1	1	1	1	248	28.1	6.9	40.7258	6	8	6	1	248	28.1	6.9
Q96KP1	Exocyst complex component 2 OS=Homo sapiens OX=9606 GN=EXOC2 PE=1 SV=1	7.46753	5	5	5	1	924	104	6.9	1.19048	1	1	1	1	924	104	6.9	9.52381	6	6	6	1	924	104	6.9
Q9UBB9	Tuftelin-interacting protein 11 OS=Homo sapiens OX=9606 GN=TFIP11 PE=1 SV=1	6.81004	4	5	4	1	837	96.8	5.67	1.43369	1	1	1	1	837	96.8	5.67	8.8411	6	7	6	1	837	96.8	5.67
O95251	Histone acetyltransferase KAT7 OS=Homo sapiens OX=9606 GN=KAT7 PE=1 SV=1	8.83797	4	4	4	1	611	70.6	8.85	1.80033	1	1	1	1	611	70.6	8.85	13.0933	6	6	6	1	611	70.6	8.85
Q9Y4B6	DDB1- and CUL4-associated factor 1 OS=Homo sapiens OX=9606 GN=DCAF1 PE=1 SV=3	3.91506	4	4	4	1	1507	168.9	5.06	0.530856	1	1	1	1	1507	168.9	5.06	5.7067	6	6	6	1	1507	168.9	5.06
P29375	Lysine-specific demethylase 5A OS=Homo sapiens OX=9606 GN=KDM5A PE=1 SV=3	2.95858	3	3	3	1	1690	192	6.49	0.591716	1	1	1	1	1690	192	6.49	4.97041	6	6	6	1	1690	192	6.49
Q13188	Serine/threonine-protein kinase 3 OS=Homo sapiens OX=9606 GN=STK3 PE=1 SV=2	8.75764	3	3	1	1	491	56.3	5.24	2.85132	1	1	1	1	491	56.3	5.24	15.4786	6	6	4	1	491	56.3	5.24
O95696	Bromodomain-containing protein 1 OS=Homo sapiens OX=9606 GN=BRD1 PE=1 SV=1	1.51229	2	2	1	1	1058	119.4	8.6	0.850662	1	1	1	1	1058	119.4	8.6	6.04915	6	6	4	1	1058	119.4	8.6
Q9H0H5	Rac GTPase-activating protein 1 OS=Homo sapiens OX=9606 GN=RACGAP1 PE=1 SV=1	15.981	6	6	6	1	632	71	8.88									14.557	6	6	6	1	632	71	8.88
P48729	Casein kinase I isoform alpha OS=Homo sapiens OX=9606 GN=CSNK1A1 PE=1 SV=2	14.8368	5	5	5	1	337	38.9	9.57									20.4748	6	8	6	1	337	38.9	9.57
Q71DI3	Histone H3.2 OS=Homo sapiens OX=9606 GN=HIST2H3A PE=1 SV=3	39.7059	4	8	1	1	136	15.4	11.27									49.2647	6	8	1	1	136	15.4	11.27
Q4V339	COBW domain-containing protein 6 OS=Homo sapiens OX=9606 GN=CBWD6 PE=3 SV=1	13.1646	4	5	4	1	395	43.9	4.87									17.9747	6	7	6	1	395	43.9	4.87
O00560	Syntenin-1 OS=Homo sapiens OX=9606 GN=SDCBP PE=1 SV=1	17.4497	3	4	3	1	298	32.4	7.53									42.953	6	8	6	1	298	32.4	7.53
Q7Z4Q2	HEAT repeat-containing protein 3 OS=Homo sapiens OX=9606 GN=HEATR3 PE=1 SV=2	4.70588	3	3	3	1	680	74.5	5.11									11.3235	6	6	6	1	680	74.5	5.11
P20382	Pro-MCH OS=Homo sapiens OX=9606 GN=PMCH PE=1 SV=3																	3.4188	6	6	6	1	1872	212.5	5.07
P52735	Guanine nucleotide exchange factor VAV2 OS=Homo sapiens OX=9606 GN=VAV2 PE=1 SV=2	15.3759	11	11	11	1	878	101.2	7.08	13.7813	11	11	11	1	878	101.2	7.08	6.49203	5	5	5	1	878	101.2	7.08
P50990	T-complex protein 1 subunit theta OS=Homo sapiens OX=9606 GN=CCT8 PE=1 SV=4	16.2409	7	7	7	1	548	59.6	5.6	23.9051	10	10	10	1	548	59.6	5.6	10.0365	5	5	5	1	548	59.6	5.6
Q96G03	Phosphoglucomutase-2 OS=Homo sapiens OX=9606 GN=PGM2 PE=1 SV=4	10.6209	6	6	5	1	612	68.2	6.73	18.1373	9	9	8	1	612	68.2	6.73	11.9281	5	6	4	1	612	68.2	6.73
P22392	Nucleoside diphosphate kinase B OS=Homo sapiens OX=9606 GN=NME2 PE=1 SV=1	23.6842	3	3	1	1	152	17.3	8.41	71.0526	9	13	5	1	152	17.3	8.41	40.1316	5	7	3	1	152	17.3	8.41
P39656	Dolichyl-diphosphooligosaccharide--protein glycosyltransferase 48 kDa subunit OS=Homo sapiens OX=9606 GN=DDOST PE=1 SV=4	21.4912	9	9	9	1	456	50.8	6.55	20.614	8	8	8	1	456	50.8	6.55	11.8421	5	5	5	1	456	50.8	6.55
Q12805	EGF-containing fibulin-like extracellular matrix protein 1 OS=Homo sapiens OX=9606 GN=EFEMP1 PE=1 SV=2	15.4158	5	5	5	1	493	54.6	5.07	21.2982	8	8	8	1	493	54.6	5.07	13.7931	5	5	5	1	493	54.6	5.07
P09429	High mobility group protein B1 OS=Homo sapiens OX=9606 GN=HMGB1 PE=1 SV=3	27.4419	4	4	4	1	215	24.9	5.74	39.5349	8	15	6	1	215	24.9	5.74	27.907	5	8	5	1	215	24.9	5.74
P31948	Stress-induced-phosphoprotein 1 OS=Homo sapiens OX=9606 GN=STIP1 PE=1 SV=1	7.55064	3	3	3	1	543	62.6	6.8	15.8379	8	8	8	1	543	62.6	6.8	12.7072	5	5	5	1	543	62.6	6.8
P28331	NADH-ubiquinone oxidoreductase 75 kDa subunit, mitochondrial OS=Homo sapiens OX=9606 GN=NDUFS1 PE=1 SV=3	13.7552	9	9	9	1	727	79.4	6.23	12.3796	7	7	7	1	727	79.4	6.23	9.62861	5	6	5	1	727	79.4	6.23
P21291	Cysteine and glycine-rich protein 1 OS=Homo sapiens OX=9606 GN=CSRP1 PE=1 SV=3	59.5855	7	10	7	1	193	20.6	8.57	55.4404	7	9	7	1	193	20.6	8.57	41.4508	5	8	5	1	193	20.6	8.57
Q96FW1	Ubiquitin thioesterase OTUB1 OS=Homo sapiens OX=9606 GN=OTUB1 PE=1 SV=2	32.4723	7	8	7	1	271	31.3	4.94	38.3764	7	7	7	1	271	31.3	4.94	30.9963	5	5	5	1	271	31.3	4.94
Q13151	Heterogeneous nuclear ribonucleoprotein A0 OS=Homo sapiens OX=9606 GN=HNRNPA0 PE=1 SV=1	25.9016	6	9	5	1	305	30.8	9.29	30.4918	7	9	6	1	305	30.8	9.29	21.3115	5	6	4	1	305	30.8	9.29
O14950	Myosin regulatory light chain 12B OS=Homo sapiens OX=9606 GN=MYL12B PE=1 SV=2	51.1628	6	7	6	1	172	19.8	4.84	68.0233	7	8	7	1	172	19.8	4.84	40.6977	5	6	5	1	172	19.8	4.84
P26038	Moesin OS=Homo sapiens OX=9606 GN=MSN PE=1 SV=3	10.2253	6	7	1	1	577	67.8	6.4	10.3986	7	9	2	1	577	67.8	6.4	7.45234	5	5	1	1	577	67.8	6.4
P50395	Rab GDP dissociation inhibitor beta OS=Homo sapiens OX=9606 GN=GDI2 PE=1 SV=2	19.7753	6	6	6	1	445	50.6	6.47	21.1236	7	8	7	1	445	50.6	6.47	16.8539	5	5	5	1	445	50.6	6.47
Q15233	Non-POU domain-containing octamer-binding protein OS=Homo sapiens OX=9606 GN=NONO PE=1 SV=4	16.1359	6	6	5	1	471	54.2	8.95	21.2314	7	8	6	1	471	54.2	8.95	11.0403	5	5	4	1	471	54.2	8.95
Q32NC0	UPF0711 protein C18orf21 OS=Homo sapiens OX=9606 GN=C18orf21 PE=1 SV=1	20	5	7	5	1	220	24.8	10.26	32.2727	7	10	7	1	220	24.8	10.26	20.4545	5	7	5	1	220	24.8	10.26
Q13838	Spliceosome RNA helicase DDX39B OS=Homo sapiens OX=9606 GN=DDX39B PE=1 SV=1	14.486	5	6	1	1	428	49	5.67	20.0935	7	7	7	1	428	49	5.67	20.3271	5	5	5	1	428	49	5.67
Q96EY1	DnaJ homolog subfamily A member 3, mitochondrial OS=Homo sapiens OX=9606 GN=DNAJA3 PE=1 SV=2	15.625	5	5	5	1	480	52.5	9.26	23.5417	7	7	7	1	480	52.5	9.26	13.75	5	5	5	1	480	52.5	9.26
P13667	Protein disulfide-isomerase A4 OS=Homo sapiens OX=9606 GN=PDIA4 PE=1 SV=2	1.70543	1	1	1	1	645	72.9	5.07	14.1085	7	7	7	1	645	72.9	5.07	11.1628	5	5	5	1	645	72.9	5.07
P15121	Aldose reductase OS=Homo sapiens OX=9606 GN=AKR1B1 PE=1 SV=3									32.2785	7	7	7	1	316	35.8	6.98	23.7342	5	5	5	1	316	35.8	6.98
Q8IVT5	Kinase suppressor of Ras 1 OS=Homo sapiens OX=9606 GN=KSR1 PE=1 SV=3	14.8429	10	10	10	1	923	102.1	8.66	7.47562	6	6	6	1	923	102.1	8.66	8.77573	5	5	5	1	923	102.1	8.66
Q08945	FACT complex subunit SSRP1 OS=Homo sapiens OX=9606 GN=SSRP1 PE=1 SV=1	12.835	8	8	8	1	709	81	6.87	8.32158	6	6	6	1	709	81	6.87	6.34697	5	5	5	1	709	81	6.87
P60660	Myosin light polypeptide 6 OS=Homo sapiens OX=9606 GN=MYL6 PE=1 SV=2	50.9934	7	8	7	1	151	16.9	4.65	52.3179	6	7	6	1	151	16.9	4.65	43.0464	5	5	5	1	151	16.9	4.65
Q66PJ3	ADP-ribosylation factor-like protein 6-interacting protein 4 OS=Homo sapiens OX=9606 GN=ARL6IP4 PE=1 SV=2	16.3895	6	8	6	1	421	44.9	10.93	14.4893	6	6	6	1	421	44.9	10.93	14.4893	5	7	5	1	421	44.9	10.93
Q9H0U3	Magnesium transporter protein 1 OS=Homo sapiens OX=9606 GN=MAGT1 PE=1 SV=1	16.4179	6	7	6	1	335	38	9.63	14.9254	6	6	6	1	335	38	9.63	12.8358	5	5	5	1	335	38	9.63
Q9UHW5	GPN-loop GTPase 3 OS=Homo sapiens OX=9606 GN=GPN3 PE=1 SV=2	33.4507	6	6	6	1	284	32.7	4.5	34.507	6	7	6	1	284	32.7	4.5	28.8732	5	7	5	1	284	32.7	4.5
P10599	Thioredoxin OS=Homo sapiens OX=9606 GN=TXN PE=1 SV=3	46.6667	4	5	4	1	105	11.7	4.92	65.7143	6	7	6	1	105	11.7	4.92	55.2381	5	6	5	1	105	11.7	4.92
P06753	Tropomyosin alpha-3 chain OS=Homo sapiens OX=9606 GN=TPM3 PE=1 SV=2	9.82456	4	4	4	1	285	32.9	4.72	20.3509	6	6	4	1	285	32.9	4.72	17.5439	5	6	1	1	285	32.9	4.72
Q04637	Eukaryotic translation initiation factor 4 gamma 1 OS=Homo sapiens OX=9606 GN=EIF4G1 PE=1 SV=4	9.69356	13	14	13	1	1599	175.4	5.33	3.87742	5	5	5	1	1599	175.4	5.33	4.62789	5	5	5	1	1599	175.4	5.33
P47897	Glutamine--tRNA ligase OS=Homo sapiens OX=9606 GN=QARS PE=1 SV=1	20.6452	12	13	12	1	775	87.7	7.15	8.25806	5	5	5	1	775	87.7	7.15	6.96774	5	5	5	1	775	87.7	7.15
Q14126	Desmoglein-2 OS=Homo sapiens OX=9606 GN=DSG2 PE=1 SV=2	14.3113	10	10	10	1	1118	122.2	5.24	6.35063	5	5	5	1	1118	122.2	5.24	5.81395	5	5	5	1	1118	122.2	5.24
Q16795	NADH dehydrogenase [ubiquinone] 1 alpha subcomplex subunit 9, mitochondrial OS=Homo sapiens OX=9606 GN=NDUFA9 PE=1 SV=2	31.565	9	9	9	1	377	42.5	9.8	14.3236	5	5	5	1	377	42.5	9.8	15.3846	5	5	5	1	377	42.5	9.8
P28340	DNA polymerase delta catalytic subunit OS=Homo sapiens OX=9606 GN=POLD1 PE=1 SV=2	10.6594	8	8	8	1	1107	123.6	7.03	5.23939	5	5	5	1	1107	123.6	7.03	6.3234	5	5	5	1	1107	123.6	7.03
Q15392	Delta(24)-sterol reductase OS=Homo sapiens OX=9606 GN=DHCR24 PE=1 SV=2	16.6667	8	8	8	1	516	60.1	8.16	11.2403	5	5	5	1	516	60.1	8.16	12.0155	5	5	5	1	516	60.1	8.16
Q9Y3U8	60S ribosomal protein L36 OS=Homo sapiens OX=9606 GN=RPL36 PE=1 SV=3	40	7	23	6	1	105	12.2	11.59	36.1905	5	19	4	1	105	12.2	11.59	36.1905	5	24	4	1	105	12.2	11.59
Q8WVX9	Fatty acyl-CoA reductase 1 OS=Homo sapiens OX=9606 GN=FAR1 PE=1 SV=1	19.8058	7	7	7	1	515	59.3	9.17	12.4272	5	5	5	1	515	59.3	9.17	11.6505	5	5	5	1	515	59.3	9.17
Q9HD33	39S ribosomal protein L47, mitochondrial OS=Homo sapiens OX=9606 GN=MRPL47 PE=1 SV=2	24.4	6	8	6	1	250	29.4	10.37	22.4	5	6	5	1	250	29.4	10.37	24.4	5	5	5	1	250	29.4	10.37
P40616	ADP-ribosylation factor-like protein 1 OS=Homo sapiens OX=9606 GN=ARL1 PE=1 SV=1	48.6188	6	7	6	1	181	20.4	5.72	35.9116	5	6	5	1	181	20.4	5.72	45.3039	5	7	5	1	181	20.4	5.72
P42677	40S ribosomal protein S27 OS=Homo sapiens OX=9606 GN=RPS27 PE=1 SV=3	32.1429	5	10	3	1	84	9.5	9.45	40.4762	5	12	3	1	84	9.5	9.45	32.1429	5	8	3	1	84	9.5	9.45
P07305	Histone H1.0 OS=Homo sapiens OX=9606 GN=H1F0 PE=1 SV=3	27.8351	5	7	5	1	194	20.9	10.84	27.8351	5	7	5	1	194	20.9	10.84	27.8351	5	7	5	1	194	20.9	10.84
Q13257	Mitotic spindle assembly checkpoint protein MAD2A OS=Homo sapiens OX=9606 GN=MAD2L1 PE=1 SV=1	24.3902	5	6	5	1	205	23.5	5.08	19.5122	5	6	5	1	205	23.5	5.08	20	5	6	5	1	205	23.5	5.08
Q8N983	39S ribosomal protein L43, mitochondrial OS=Homo sapiens OX=9606 GN=MRPL43 PE=1 SV=1	21.8605	5	5	5	1	215	23.4	8.65	21.8605	5	5	5	1	215	23.4	8.65	20	5	5	5	1	215	23.4	8.65
Q9BYC9	39S ribosomal protein L20, mitochondrial OS=Homo sapiens OX=9606 GN=MRPL20 PE=1 SV=1	33.557	5	5	5	1	149	17.4	10.86	33.557	5	6	5	1	149	17.4	10.86	40.9396	5	6	5	1	149	17.4	10.86
P10620	Microsomal glutathione S-transferase 1 OS=Homo sapiens OX=9606 GN=MGST1 PE=1 SV=1	20	4	6	4	1	155	17.6	9.39	41.9355	5	12	5	1	155	17.6	9.39	20	5	7	5	1	155	17.6	9.39
P81605	Dermcidin OS=Homo sapiens OX=9606 GN=DCD PE=1 SV=2	33.6364	4	6	4	1	110	11.3	6.54	41.8182	5	9	5	1	110	11.3	6.54	40.9091	5	6	5	1	110	11.3	6.54
Q9BZL6	Serine/threonine-protein kinase D2 OS=Homo sapiens OX=9606 GN=PRKD2 PE=1 SV=3	5.69476	4	4	4	1	878	96.7	6.84	7.63098	5	5	5	1	878	96.7	6.84	7.85877	5	5	5	1	878	96.7	6.84
Q16787	Laminin subunit alpha-3 OS=Homo sapiens OX=9606 GN=LAMA3 PE=1 SV=2	1.38014	3	3	3	1	3333	366.4	7.24	2.0102	5	5	5	1	3333	366.4	7.24	2.31023	5	5	5	1	3333	366.4	7.24
P32969	60S ribosomal protein L9 OS=Homo sapiens OX=9606 GN=RPL9 PE=1 SV=1	65.1042	8	12	8	1	192	21.9	9.95	42.7083	4	5	4	1	192	21.9	9.95	32.8125	5	9	5	1	192	21.9	9.95
Q13084	39S ribosomal protein L28, mitochondrial OS=Homo sapiens OX=9606 GN=MRPL28 PE=1 SV=4	41.7969	7	9	7	1	256	30.1	8.29	18.3594	4	4	4	1	256	30.1	8.29	28.125	5	6	5	1	256	30.1	8.29
Q9H3D4	Tumor protein 63 OS=Homo sapiens OX=9606 GN=TP63 PE=1 SV=1	12.9412	7	7	7	1	680	76.7	6.57	7.64706	4	4	4	1	680	76.7	6.57	9.26471	5	5	5	1	680	76.7	6.57
Q16891	MICOS complex subunit MIC60 OS=Homo sapiens OX=9606 GN=IMMT PE=1 SV=1	11.6095	6	6	6	1	758	83.6	6.48	7.38786	4	4	4	1	758	83.6	6.48	6.99208	5	5	5	1	758	83.6	6.48
P62854	40S ribosomal protein S26 OS=Homo sapiens OX=9606 GN=RPS26 PE=1 SV=3	44.3478	5	18	5	1	115	13	11	44.3478	4	21	4	1	115	13	11	50.4348	5	20	5	1	115	13	11
Q15287	RNA-binding protein with serine-rich domain 1 OS=Homo sapiens OX=9606 GN=RNPS1 PE=1 SV=1	23.2787	5	8	5	1	305	34.2	11.84	20.3279	4	4	4	1	305	34.2	11.84	23.2787	5	8	5	1	305	34.2	11.84
Q8IUE6	Histone H2A type 2-B OS=Homo sapiens OX=9606 GN=HIST2H2AB PE=1 SV=3	35.3846	5	8	3	1	130	14	10.89	52.3077	4	8	2	1	130	14	10.89	57.6923	5	7	3	1	130	14	10.89
P25398	40S ribosomal protein S12 OS=Homo sapiens OX=9606 GN=RPS12 PE=1 SV=3	46.9697	5	7	5	1	132	14.5	7.21	33.3333	4	6	4	1	132	14.5	7.21	37.1212	5	7	5	1	132	14.5	7.21
P31942	Heterogeneous nuclear ribonucleoprotein H3 OS=Homo sapiens OX=9606 GN=HNRNPH3 PE=1 SV=2	17.052	5	5	4	1	346	36.9	6.87	12.4277	4	4	2	1	346	36.9	6.87	16.474	5	5	3	1	346	36.9	6.87
Q9H3M7	Thioredoxin-interacting protein OS=Homo sapiens OX=9606 GN=TXNIP PE=1 SV=1	15.3453	5	5	5	1	391	43.6	7.5	11.509	4	4	4	1	391	43.6	7.5	21.9949	5	5	5	1	391	43.6	7.5
P53985	Monocarboxylate transporter 1 OS=Homo sapiens OX=9606 GN=SLC16A1 PE=1 SV=3	7.2	4	6	4	1	500	53.9	8.66	7.2	4	8	4	1	500	53.9	8.66	11.6	5	9	5	1	500	53.9	8.66
P53582	Methionine aminopeptidase 1 OS=Homo sapiens OX=9606 GN=METAP1 PE=1 SV=2	19.171	4	5	4	1	386	43.2	7.17	17.0984	4	5	4	1	386	43.2	7.17	24.8705	5	6	5	1	386	43.2	7.17
P84090	Enhancer of rudimentary homolog OS=Homo sapiens OX=9606 GN=ERH PE=1 SV=1	36.5385	4	5	4	1	104	12.3	5.92	36.5385	4	5	4	1	104	12.3	5.92	43.2692	5	9	5	1	104	12.3	5.92
P46020	Phosphorylase b kinase regulatory subunit alpha, skeletal muscle isoform OS=Homo sapiens OX=9606 GN=PHKA1 PE=1 SV=2	3.51594	4	4	3	1	1223	137.2	6.19	3.92478	4	4	3	1	1223	137.2	6.19	5.0695	5	6	4	1	1223	137.2	6.19
P00492	Hypoxanthine-guanine phosphoribosyltransferase OS=Homo sapiens OX=9606 GN=HPRT1 PE=1 SV=2	15.5963	3	3	3	1	218	24.6	6.68	21.5596	4	4	4	1	218	24.6	6.68	26.1468	5	5	5	1	218	24.6	6.68
P62633	Cellular nucleic acid-binding protein OS=Homo sapiens OX=9606 GN=CNBP PE=1 SV=1	19.774	3	3	3	1	177	19.5	7.71	27.6836	4	5	4	1	177	19.5	7.71	36.7232	5	6	5	1	177	19.5	7.71
Q8IWU5	Extracellular sulfatase Sulf-2 OS=Homo sapiens OX=9606 GN=SULF2 PE=1 SV=1	2.52874	2	2	2	1	870	100.4	9.17	4.48276	4	4	4	1	870	100.4	9.17	7.12644	5	5	5	1	870	100.4	9.17
P67936	Tropomyosin alpha-4 chain OS=Homo sapiens OX=9606 GN=TPM4 PE=1 SV=3									15.7258	4	4	2	1	248	28.5	4.69	20.5645	5	6	1	1	248	28.5	4.69
Q14152	Eukaryotic translation initiation factor 3 subunit A OS=Homo sapiens OX=9606 GN=EIF3A PE=1 SV=1	8.61071	10	10	10	1	1382	166.5	6.79	2.53256	3	3	3	1	1382	166.5	6.79	4.77569	5	5	5	1	1382	166.5	6.79
P62899	60S ribosomal protein L31 OS=Homo sapiens OX=9606 GN=RPL31 PE=1 SV=1	39.2	6	7	6	1	125	14.5	10.54	24.8	3	3	3	1	125	14.5	10.54	32.8	5	6	5	1	125	14.5	10.54
Q13435	Splicing factor 3B subunit 2 OS=Homo sapiens OX=9606 GN=SF3B2 PE=1 SV=2	6.48045	6	6	6	1	895	100.2	5.67	4.02235	3	3	3	1	895	100.2	5.67	4.9162	5	5	5	1	895	100.2	5.67
Q8WY36	HMG box transcription factor BBX OS=Homo sapiens OX=9606 GN=BBX PE=1 SV=1	7.97024	6	6	6	1	941	105.1	8.79	4.03826	3	3	3	1	941	105.1	8.79	8.07651	5	5	5	1	941	105.1	8.79
Q92945	Far upstream element-binding protein 2 OS=Homo sapiens OX=9606 GN=KHSRP PE=1 SV=4	10.9705	6	6	5	1	711	73.1	7.3	4.64135	3	3	3	1	711	73.1	7.3	9.00141	5	5	5	1	711	73.1	7.3
Q8IXM3	39S ribosomal protein L41, mitochondrial OS=Homo sapiens OX=9606 GN=MRPL41 PE=1 SV=1	57.6642	5	7	5	1	137	15.4	9.57	23.3577	3	3	3	1	137	15.4	9.57	59.854	5	5	5	1	137	15.4	9.57
O00422	Histone deacetylase complex subunit SAP18 OS=Homo sapiens OX=9606 GN=SAP18 PE=1 SV=1	46.4052	5	6	5	1	153	17.6	9.35	23.5294	3	3	3	1	153	17.6	9.35	40.5229	5	7	5	1	153	17.6	9.35
Q13042	Cell division cycle protein 16 homolog OS=Homo sapiens OX=9606 GN=CDC16 PE=1 SV=2	9.67742	5	5	5	1	620	71.6	5.85	4.03226	3	4	3	1	620	71.6	5.85	10.1613	5	5	5	1	620	71.6	5.85
Q8N9U0	Tandem C2 domains nuclear protein OS=Homo sapiens OX=9606 GN=TC2N PE=1 SV=2	13.2653	5	5	5	1	490	55.2	9.19	5.30612	3	3	3	1	490	55.2	9.19	11.6327	5	5	5	1	490	55.2	9.19
Q5BKY9	Protein FAM133B OS=Homo sapiens OX=9606 GN=FAM133B PE=1 SV=1	22.6721	4	4	4	1	247	28.4	10.02	17.8138	3	3	3	1	247	28.4	10.02	22.6721	5	6	5	1	247	28.4	10.02
Q9NP97	Dynein light chain roadblock-type 1 OS=Homo sapiens OX=9606 GN=DYNLRB1 PE=1 SV=3	57.2917	3	3	3	1	96	10.9	7.25	57.2917	3	3	3	1	96	10.9	7.25	73.9583	5	5	5	1	96	10.9	7.25
P18074	General transcription and DNA repair factor IIH helicase subunit XPD OS=Homo sapiens OX=9606 GN=ERCC2 PE=1 SV=1	5.78947	2	2	2	1	760	86.9	7.15	5.92105	3	3	3	1	760	86.9	7.15	10.2632	5	5	5	1	760	86.9	7.15
P15735	Phosphorylase b kinase gamma catalytic chain, liver/testis isoform OS=Homo sapiens OX=9606 GN=PHKG2 PE=1 SV=1	3.94089	1	1	1	1	406	46.4	6.38	10.3448	3	3	3	1	406	46.4	6.38	16.9951	5	5	5	1	406	46.4	6.38
Q9UM47	Neurogenic locus notch homolog protein 3 OS=Homo sapiens OX=9606 GN=NOTCH3 PE=1 SV=2									1.80956	3	3	3	1	2321	243.5	5.39	3.66221	5	5	5	1	2321	243.5	5.39
O94906	Pre-mRNA-processing factor 6 OS=Homo sapiens OX=9606 GN=PRPF6 PE=1 SV=1	22.9543	18	18	18	1	941	106.9	8.25	1.91286	2	2	2	1	941	106.9	8.25	4.99469	5	5	5	1	941	106.9	8.25
P11388	DNA topoisomerase 2-alpha OS=Homo sapiens OX=9606 GN=TOP2A PE=1 SV=3	9.20967	12	12	8	1	1531	174.3	8.72	1.5676	2	2	2	1	1531	174.3	8.72	4.63749	5	5	5	1	1531	174.3	8.72
Q9UBF2	Coatomer subunit gamma-2 OS=Homo sapiens OX=9606 GN=COPG2 PE=1 SV=1	12.1699	7	8	5	1	871	97.6	5.81	3.32951	2	3	1	1	871	97.6	5.81	7.69231	5	6	3	1	871	97.6	5.81
P50851	Lipopolysaccharide-responsive and beige-like anchor protein OS=Homo sapiens OX=9606 GN=LRBA PE=1 SV=4	2.3402	6	8	5	1	2863	318.9	5.6	0.803353	2	3	1	1	2863	318.9	5.6	1.92106	5	6	4	1	2863	318.9	5.6
Q92900	Regulator of nonsense transcripts 1 OS=Homo sapiens OX=9606 GN=UPF1 PE=1 SV=2	8.06023	6	6	6	1	1129	124.3	6.61	1.94863	2	2	2	1	1129	124.3	6.61	6.20018	5	5	5	1	1129	124.3	6.61
Q8NF37	Lysophosphatidylcholine acyltransferase 1 OS=Homo sapiens OX=9606 GN=LPCAT1 PE=1 SV=2	13.6704	5	6	5	1	534	59.1	6.02	5.80524	2	2	2	1	534	59.1	6.02	13.2959	5	5	5	1	534	59.1	6.02
P30740	Leukocyte elastase inhibitor OS=Homo sapiens OX=9606 GN=SERPINB1 PE=1 SV=1	16.095	4	5	4	1	379	42.7	6.28	8.44327	2	4	2	1	379	42.7	6.28	18.2058	5	6	5	1	379	42.7	6.28
Q5H9U9	Probable ATP-dependent RNA helicase DDX60-like OS=Homo sapiens OX=9606 GN=DDX60L PE=2 SV=2	1.87573	3	3	3	1	1706	197.5	8.29	1.0551	2	2	2	1	1706	197.5	8.29	4.33763	5	5	5	1	1706	197.5	8.29
Q96RQ1	Endoplasmic reticulum-Golgi intermediate compartment protein 2 OS=Homo sapiens OX=9606 GN=ERGIC2 PE=1 SV=2	10.0796	3	3	3	1	377	42.5	6.77	7.95756	2	2	2	1	377	42.5	6.77	19.3634	5	5	5	1	377	42.5	6.77
Q9NQV6	PR domain zinc finger protein 10 OS=Homo sapiens OX=9606 GN=PRDM10 PE=1 SV=3	3.40017	3	3	3	1	1147	130.1	6.74	1.6565	2	2	2	1	1147	130.1	6.74	6.71316	5	5	5	1	1147	130.1	6.74
Q8IY37	Probable ATP-dependent RNA helicase DHX37 OS=Homo sapiens OX=9606 GN=DHX37 PE=1 SV=1	2.59291	2	2	2	1	1157	129.5	8.1	1.72861	2	2	2	1	1157	129.5	8.1	6.48228	5	5	5	1	1157	129.5	8.1
Q5K651	Sterile alpha motif domain-containing protein 9 OS=Homo sapiens OX=9606 GN=SAMD9 PE=1 SV=1	5.7898	6	6	6	1	1589	184.2	7.83	1.51038	1	1	1	1	1589	184.2	7.83	5.09755	5	5	5	1	1589	184.2	7.83
Q8TCY9	Up-regulator of cell proliferation OS=Homo sapiens OX=9606 GN=URGCP PE=1 SV=2	6.98174	5	5	5	1	931	104.9	6.42	0.859291	1	1	1	1	931	104.9	6.42	7.84103	5	5	5	1	931	104.9	6.42
Q9Y2R4	Probable ATP-dependent RNA helicase DDX52 OS=Homo sapiens OX=9606 GN=DDX52 PE=1 SV=3	11.0184	4	4	4	1	599	67.5	9.67	2.33723	1	1	1	1	599	67.5	9.67	13.5225	5	5	5	1	599	67.5	9.67
O15344	E3 ubiquitin-protein ligase Midline-1 OS=Homo sapiens OX=9606 GN=MID1 PE=1 SV=1	5.54723	3	3	3	1	667	75.2	6.8	3.5982	1	1	1	1	667	75.2	6.8	10.9445	5	6	5	1	667	75.2	6.8
Q8N3C0	Activating signal cointegrator 1 complex subunit 3 OS=Homo sapiens OX=9606 GN=ASCC3 PE=1 SV=3	1.3624	3	3	3	1	2202	251.3	7.09	0.499546	1	1	1	1	2202	251.3	7.09	3.04269	5	5	5	1	2202	251.3	7.09
Q8NEY8	Periphilin-1 OS=Homo sapiens OX=9606 GN=PPHLN1 PE=1 SV=2	3.93013	2	2	2	1	458	52.7	9.11	1.52838	1	1	1	1	458	52.7	9.11	10.0437	5	5	5	1	458	52.7	9.11
Q6PL18	ATPase family AAA domain-containing protein 2 OS=Homo sapiens OX=9606 GN=ATAD2 PE=1 SV=1	0.863309	1	1	1	1	1390	158.5	6.32	0.863309	1	1	1	1	1390	158.5	6.32	6.04317	5	5	5	1	1390	158.5	6.32
Q9UER7	Death domain-associated protein 6 OS=Homo sapiens OX=9606 GN=DAXX PE=1 SV=2	1.62162	1	1	1	1	740	81.3	4.87	1.62162	1	1	1	1	740	81.3	4.87	8.91892	5	5	5	1	740	81.3	4.87
Q9ULG1	Chromatin-remodeling ATPase INO80 OS=Homo sapiens OX=9606 GN=INO80 PE=1 SV=2	0.578406	1	1	1	1	1556	176.6	9.5	0.899743	1	1	1	1	1556	176.6	9.5	2.89203	5	5	5	1	1556	176.6	9.5
Q12965	Unconventional myosin-Ie OS=Homo sapiens OX=9606 GN=MYO1E PE=1 SV=2	8.12274	7	8	6	1	1108	127	8.92									5.95668	5	5	4	1	1108	127	8.92
P20042	Eukaryotic translation initiation factor 2 subunit 2 OS=Homo sapiens OX=9606 GN=EIF2S2 PE=1 SV=2	13.8138	5	6	5	1	333	38.4	5.8									14.1141	5	5	5	1	333	38.4	5.8
Q9NZN4	EH domain-containing protein 2 OS=Homo sapiens OX=9606 GN=EHD2 PE=1 SV=2	12.7072	5	5	4	1	543	61.1	6.46									11.9705	5	5	5	1	543	61.1	6.46
Q13144	Translation initiation factor eIF-2B subunit epsilon OS=Homo sapiens OX=9606 GN=EIF2B5 PE=1 SV=3	10.2635	4	4	4	1	721	80.3	5.08									13.3148	5	5	5	1	721	80.3	5.08
Q9NXF1	Testis-expressed protein 10 OS=Homo sapiens OX=9606 GN=TEX10 PE=1 SV=2	3.12164	2	2	2	1	929	105.6	9.36									7.85791	5	5	5	1	929	105.6	9.36
Q9UBB5	Methyl-CpG-binding domain protein 2 OS=Homo sapiens OX=9606 GN=MBD2 PE=1 SV=1	5.83942	2	2	2	1	411	43.2	10.04									15.8151	5	6	5	1	411	43.2	10.04
O43290	U4/U6.U5 tri-snRNP-associated protein 1 OS=Homo sapiens OX=9606 GN=SART1 PE=1 SV=1	1.75	1	1	1	1	800	90.2	6.13									9	5	5	5	1	800	90.2	6.13
P61960	Ubiquitin-fold modifier 1 OS=Homo sapiens OX=9606 GN=UFM1 PE=1 SV=1																	21.7647	5	5	1	1	340	37.4	6
Q16698	2,4-dienoyl-CoA reductase, mitochondrial OS=Homo sapiens OX=9606 GN=DECR1 PE=1 SV=1																	1.62237	5	5	4	1	2897	325.8	7.01
Q7Z736	Pleckstrin homology domain-containing family H member 3 OS=Homo sapiens OX=9606 GN=PLEKHH3 PE=1 SV=2																	4.20367	5	5	5	1	1689	192.8	6.89
P50747	Biotin--protein ligase OS=Homo sapiens OX=9606 GN=HLCS PE=1 SV=1	12.8099	7	8	7	1	726	80.7	5.62	27.135	14	14	14	1	726	80.7	5.62	6.88705	4	4	4	1	726	80.7	5.62
P07339	Cathepsin D OS=Homo sapiens OX=9606 GN=CTSD PE=1 SV=1	23.5437	7	8	7	1	412	44.5	6.54	32.767	11	11	11	1	412	44.5	6.54	14.3204	4	5	4	1	412	44.5	6.54
P27797	Calreticulin OS=Homo sapiens OX=9606 GN=CALR PE=1 SV=1	12.2302	3	4	3	1	417	48.1	4.44	27.5779	10	11	10	1	417	48.1	4.44	14.3885	4	5	4	1	417	48.1	4.44
Q96AE4	Far upstream element-binding protein 1 OS=Homo sapiens OX=9606 GN=FUBP1 PE=1 SV=3	17.5466	9	10	8	1	644	67.5	7.61	19.8758	9	9	9	1	644	67.5	7.61	6.98758	4	4	4	1	644	67.5	7.61
Q53H12	Acylglycerol kinase, mitochondrial OS=Homo sapiens OX=9606 GN=AGK PE=1 SV=2	31.9905	11	11	11	1	422	47.1	8.09	30.5687	8	9	8	1	422	47.1	8.09	13.0332	4	5	4	1	422	47.1	8.09
P78371	T-complex protein 1 subunit beta OS=Homo sapiens OX=9606 GN=CCT2 PE=1 SV=4	26.5421	10	11	10	1	535	57.5	6.46	22.0561	8	8	8	1	535	57.5	6.46	13.4579	4	4	4	1	535	57.5	6.46
Q5T749	Keratinocyte proline-rich protein OS=Homo sapiens OX=9606 GN=KPRP PE=1 SV=1	19.3437	8	12	8	1	579	64.1	8.27	18.8256	8	11	8	1	579	64.1	8.27	11.7444	4	4	4	1	579	64.1	8.27
P49368	T-complex protein 1 subunit gamma OS=Homo sapiens OX=9606 GN=CCT3 PE=1 SV=4	19.4495	8	9	8	1	545	60.5	6.49	18.7156	8	8	8	1	545	60.5	6.49	9.90826	4	4	4	1	545	60.5	6.49
Q9H9B4	Sideroflexin-1 OS=Homo sapiens OX=9606 GN=SFXN1 PE=1 SV=4	24.5342	7	8	6	1	322	35.6	9.07	30.4348	8	9	6	1	322	35.6	9.07	14.5963	4	4	4	1	322	35.6	9.07
Q13214	Semaphorin-3B OS=Homo sapiens OX=9606 GN=SEMA3B PE=2 SV=1	9.61282	5	6	5	1	749	83.1	8.91	15.8879	8	8	8	1	749	83.1	8.91	6.00801	4	4	4	1	749	83.1	8.91
Q9Y305	Acyl-coenzyme A thioesterase 9, mitochondrial OS=Homo sapiens OX=9606 GN=ACOT9 PE=1 SV=2	13.6674	5	5	5	1	439	49.9	8.6	23.2346	8	8	8	1	439	49.9	8.6	15.0342	4	4	4	1	439	49.9	8.6
Q86YZ3	Hornerin OS=Homo sapiens OX=9606 GN=HRNR PE=1 SV=2	3.26316	4	4	4	1	2850	282.2	10.04	9.19298	8	8	8	1	2850	282.2	10.04	4.07018	4	4	4	1	2850	282.2	10.04
P40925	Malate dehydrogenase, cytoplasmic OS=Homo sapiens OX=9606 GN=MDH1 PE=1 SV=4	7.48503	2	2	2	1	334	36.4	7.36	31.4371	8	8	8	1	334	36.4	7.36	12.5749	4	4	4	1	334	36.4	7.36
Q9Y2L1	Exosome complex exonuclease RRP44 OS=Homo sapiens OX=9606 GN=DIS3 PE=1 SV=2	15.3445	10	11	10	1	958	108.9	7.14	8.66388	7	7	7	1	958	108.9	7.14	5.53236	4	4	4	1	958	108.9	7.14
P34932	Heat shock 70 kDa protein 4 OS=Homo sapiens OX=9606 GN=HSPA4 PE=1 SV=4	8.57143	5	5	5	1	840	94.3	5.19	10.5952	7	7	7	1	840	94.3	5.19	6.42857	4	4	4	1	840	94.3	5.19
Q02338	D-beta-hydroxybutyrate dehydrogenase, mitochondrial OS=Homo sapiens OX=9606 GN=BDH1 PE=1 SV=3	16.3265	5	5	5	1	343	38.1	8.95	23.3236	7	7	7	1	343	38.1	8.95	13.9942	4	4	4	1	343	38.1	8.95
P34897	Serine hydroxymethyltransferase, mitochondrial OS=Homo sapiens OX=9606 GN=SHMT2 PE=1 SV=3	10.7143	4	4	4	1	504	56	8.53	19.8413	7	7	6	1	504	56	8.53	9.72222	4	4	4	1	504	56	8.53
O00299	Chloride intracellular channel protein 1 OS=Homo sapiens OX=9606 GN=CLIC1 PE=1 SV=4	51.8672	8	10	8	1	241	26.9	5.17	29.8755	6	7	6	1	241	26.9	5.17	23.2365	4	4	4	1	241	26.9	5.17
Q02790	Peptidyl-prolyl cis-trans isomerase FKBP4 OS=Homo sapiens OX=9606 GN=FKBP4 PE=1 SV=3	15.9041	6	6	6	1	459	51.8	5.43	18.7364	6	6	6	1	459	51.8	5.43	10.0218	4	4	4	1	459	51.8	5.43
O43809	Cleavage and polyadenylation specificity factor subunit 5 OS=Homo sapiens OX=9606 GN=NUDT21 PE=1 SV=1	24.2291	5	5	5	1	227	26.2	8.82	25.9912	6	7	6	1	227	26.2	8.82	30.837	4	4	4	1	227	26.2	8.82
P55072	Transitional endoplasmic reticulum ATPase OS=Homo sapiens OX=9606 GN=VCP PE=1 SV=4	7.94045	4	4	4	1	806	89.3	5.26	10.794	6	6	6	1	806	89.3	5.26	5.7072	4	4	4	1	806	89.3	5.26
P09972	Fructose-bisphosphate aldolase C OS=Homo sapiens OX=9606 GN=ALDOC PE=1 SV=2	8.24176	2	2	1	1	364	39.4	6.87	20.6044	6	6	2	1	364	39.4	6.87	12.0879	4	4	1	1	364	39.4	6.87
Q8N3E9	1-phosphatidylinositol 4,5-bisphosphate phosphodiesterase delta-3 OS=Homo sapiens OX=9606 GN=PLCD3 PE=1 SV=3									11.5336	6	6	6	1	789	89.2	6.98	6.46388	4	4	4	1	789	89.2	6.98
P12268	Inosine-5'-monophosphate dehydrogenase 2 OS=Homo sapiens OX=9606 GN=IMPDH2 PE=1 SV=2	19.8444	6	6	6	1	514	55.8	6.9	14.2023	5	5	5	1	514	55.8	6.9	8.75486	4	4	4	1	514	55.8	6.9
O00483	Cytochrome c oxidase subunit NDUFA4 OS=Homo sapiens OX=9606 GN=NDUFA4 PE=1 SV=1	55.5556	5	5	5	1	81	9.4	9.38	55.5556	5	7	5	1	81	9.4	9.38	46.9136	4	5	4	1	81	9.4	9.38
O60506	Heterogeneous nuclear ribonucleoprotein Q OS=Homo sapiens OX=9606 GN=SYNCRIP PE=1 SV=2	8.1862	5	5	2	1	623	69.6	8.59	8.50722	5	5	3	1	623	69.6	8.59	8.50722	4	4	2	1	623	69.6	8.59
P61158	Actin-related protein 3 OS=Homo sapiens OX=9606 GN=ACTR3 PE=1 SV=3	15.311	5	5	5	1	418	47.3	5.88	17.4641	5	5	5	1	418	47.3	5.88	12.9187	4	4	4	1	418	47.3	5.88
Q9UBB4	Ataxin-10 OS=Homo sapiens OX=9606 GN=ATXN10 PE=1 SV=1	13.8947	5	5	5	1	475	53.5	5.25	13.8947	5	5	5	1	475	53.5	5.25	10.3158	4	4	4	1	475	53.5	5.25
Q9UBE0	SUMO-activating enzyme subunit 1 OS=Homo sapiens OX=9606 GN=SAE1 PE=1 SV=1	14.7399	5	5	5	1	346	38.4	5.3	19.6532	5	6	5	1	346	38.4	5.3	17.052	4	4	4	1	346	38.4	5.3
Q9Y546	Leucine-rich repeat-containing protein 42 OS=Homo sapiens OX=9606 GN=LRRC42 PE=1 SV=1	12.6168	4	5	4	1	428	48.5	7.46	17.5234	5	5	5	1	428	48.5	7.46	12.6168	4	4	4	1	428	48.5	7.46
P28066	Proteasome subunit alpha type-5 OS=Homo sapiens OX=9606 GN=PSMA5 PE=1 SV=3	21.5768	4	4	4	1	241	26.4	4.79	29.4606	5	5	5	1	241	26.4	4.79	26.556	4	4	4	1	241	26.4	4.79
P31949	Protein S100-A11 OS=Homo sapiens OX=9606 GN=S100A11 PE=1 SV=2	42.8571	4	4	4	1	105	11.7	7.12	74.2857	5	5	5	1	105	11.7	7.12	63.8095	4	5	4	1	105	11.7	7.12
P48059	LIM and senescent cell antigen-like-containing domain protein 1 OS=Homo sapiens OX=9606 GN=LIMS1 PE=1 SV=4	15.3846	4	4	4	1	325	37.2	8.05	14.1538	5	5	5	1	325	37.2	8.05	14.7692	4	4	4	1	325	37.2	8.05
P51149	Ras-related protein Rab-7a OS=Homo sapiens OX=9606 GN=RAB7A PE=1 SV=1	29.4686	4	4	4	1	207	23.5	6.7	28.5024	5	5	5	1	207	23.5	6.7	26.087	4	4	4	1	207	23.5	6.7
P51648	Fatty aldehyde dehydrogenase OS=Homo sapiens OX=9606 GN=ALDH3A2 PE=1 SV=1	9.48454	4	4	4	1	485	54.8	7.88	10.9278	5	6	4	1	485	54.8	7.88	10.3093	4	4	4	1	485	54.8	7.88
Q05823	2-5A-dependent ribonuclease OS=Homo sapiens OX=9606 GN=RNASEL PE=1 SV=2	5.66802	4	4	4	1	741	83.5	6.65	8.36707	5	5	5	1	741	83.5	6.65	6.47773	4	5	4	1	741	83.5	6.65
P63167	Dynein light chain 1, cytoplasmic OS=Homo sapiens OX=9606 GN=DYNLL1 PE=1 SV=1	38.2022	2	3	1	1	89	10.4	7.4	62.9213	5	8	5	1	89	10.4	7.4	62.9213	4	6	2	1	89	10.4	7.4
P49419	Alpha-aminoadipic semialdehyde dehydrogenase OS=Homo sapiens OX=9606 GN=ALDH7A1 PE=1 SV=5	5.19481	2	2	2	1	539	58.5	7.99	11.8738	5	5	5	1	539	58.5	7.99	10.5751	4	4	4	1	539	58.5	7.99
Q01105	Protein SET OS=Homo sapiens OX=9606 GN=SET PE=1 SV=3	8.27586	2	2	2	1	290	33.5	4.32	27.5862	5	6	5	1	290	33.5	4.32	23.4483	4	4	4	1	290	33.5	4.32
Q9NVV4	Poly(A) RNA polymerase, mitochondrial OS=Homo sapiens OX=9606 GN=MTPAP PE=1 SV=1	5.32646	2	2	2	1	582	66.1	9.04	11.3402	5	5	5	1	582	66.1	9.04	12.1993	4	4	4	1	582	66.1	9.04
P09874	Poly [ADP-ribose] polymerase 1 OS=Homo sapiens OX=9606 GN=PARP1 PE=1 SV=4	19.2308	14	15	14	1	1014	113	8.88	4.93097	4	4	4	1	1014	113	8.88	5.12821	4	4	4	1	1014	113	8.88
Q9HAV4	Exportin-5 OS=Homo sapiens OX=9606 GN=XPO5 PE=1 SV=1	13.0399	11	12	11	1	1204	136.2	5.8	4.15282	4	4	4	1	1204	136.2	5.8	4.98339	4	4	4	1	1204	136.2	5.8
P48444	Coatomer subunit delta OS=Homo sapiens OX=9606 GN=ARCN1 PE=1 SV=1	21.5264	9	10	9	1	511	57.2	6.21	8.02348	4	4	4	1	511	57.2	6.21	13.3072	4	4	4	1	511	57.2	6.21
Q9NR12	PDZ and LIM domain protein 7 OS=Homo sapiens OX=9606 GN=PDLIM7 PE=1 SV=1	32.8228	9	10	9	1	457	49.8	8.41	11.8162	4	6	4	1	457	49.8	8.41	14.0044	4	4	4	1	457	49.8	8.41
Q93008	Probable ubiquitin carboxyl-terminal hydrolase FAF-X OS=Homo sapiens OX=9606 GN=USP9X PE=1 SV=3	4.04669	8	8	8	1	2570	292.1	5.8	2.17899	4	4	4	1	2570	292.1	5.8	2.02335	4	4	4	1	2570	292.1	5.8
Q9NRX1	RNA-binding protein PNO1 OS=Homo sapiens OX=9606 GN=PNO1 PE=1 SV=1	38.8889	7	7	7	1	252	27.9	9.73	19.0476	4	4	4	1	252	27.9	9.73	24.2063	4	5	4	1	252	27.9	9.73
O94887	FERM, ARHGEF and pleckstrin domain-containing protein 2 OS=Homo sapiens OX=9606 GN=FARP2 PE=1 SV=3	9.48767	6	7	6	1	1054	119.8	8.79	4.26945	4	4	4	1	1054	119.8	8.79	6.07211	4	5	4	1	1054	119.8	8.79
P28288	ATP-binding cassette sub-family D member 3 OS=Homo sapiens OX=9606 GN=ABCD3 PE=1 SV=1	12.1396	6	7	5	1	659	75.4	9.36	7.58725	4	5	3	1	659	75.4	9.36	7.739	4	5	3	1	659	75.4	9.36
O96000	NADH dehydrogenase [ubiquinone] 1 beta subcomplex subunit 10 OS=Homo sapiens OX=9606 GN=NDUFB10 PE=1 SV=3	43.0233	5	6	5	1	172	20.8	8.48	29.0698	4	4	4	1	172	20.8	8.48	29.0698	4	4	4	1	172	20.8	8.48
Q13185	Chromobox protein homolog 3 OS=Homo sapiens OX=9606 GN=CBX3 PE=1 SV=4	32.7869	5	6	5	1	183	20.8	5.33	30.0546	4	4	4	1	183	20.8	5.33	29.5082	4	5	4	1	183	20.8	5.33
O75947	ATP synthase subunit d, mitochondrial OS=Homo sapiens OX=9606 GN=ATP5H PE=1 SV=3	27.9503	5	5	5	1	161	18.5	5.3	21.7391	4	4	4	1	161	18.5	5.3	34.7826	4	4	4	1	161	18.5	5.3
P11177	Pyruvate dehydrogenase E1 component subunit beta, mitochondrial OS=Homo sapiens OX=9606 GN=PDHB PE=1 SV=3	19.4986	5	5	5	1	359	39.2	6.65	15.0418	4	4	4	1	359	39.2	6.65	15.0418	4	4	4	1	359	39.2	6.65
Q8IXI1	Mitochondrial Rho GTPase 2 OS=Homo sapiens OX=9606 GN=RHOT2 PE=1 SV=2	9.54693	5	5	5	1	618	68.1	5.86	7.28155	4	4	4	1	618	68.1	5.86	7.11974	4	4	4	1	618	68.1	5.86
Q9Y5B9	FACT complex subunit SPT16 OS=Homo sapiens OX=9606 GN=SUPT16H PE=1 SV=1	6.78128	5	5	5	1	1047	119.8	5.66	5.34862	4	4	4	1	1047	119.8	5.66	4.96657	4	4	4	1	1047	119.8	5.66
P60866	40S ribosomal protein S20 OS=Homo sapiens OX=9606 GN=RPS20 PE=1 SV=1	28.5714	4	11	4	1	119	13.4	9.94	28.5714	4	12	4	1	119	13.4	9.94	28.5714	4	11	4	1	119	13.4	9.94
P47914	60S ribosomal protein L29 OS=Homo sapiens OX=9606 GN=RPL29 PE=1 SV=2	21.3836	4	9	4	1	159	17.7	11.66	21.3836	4	6	4	1	159	17.7	11.66	21.3836	4	9	4	1	159	17.7	11.66
P56385	ATP synthase subunit e, mitochondrial OS=Homo sapiens OX=9606 GN=ATP5ME PE=1 SV=2	62.3188	4	8	4	1	69	7.9	9.35	62.3188	4	7	4	1	69	7.9	9.35	62.3188	4	8	4	1	69	7.9	9.35
Q13247	Serine/arginine-rich splicing factor 6 OS=Homo sapiens OX=9606 GN=SRSF6 PE=1 SV=2	10.7558	4	6	3	1	344	39.6	11.43	11.0465	4	5	3	1	344	39.6	11.43	11.0465	4	5	3	1	344	39.6	11.43
P62888	60S ribosomal protein L30 OS=Homo sapiens OX=9606 GN=RPL30 PE=1 SV=2	46.087	4	5	4	1	115	12.8	9.63	51.3043	4	5	4	1	115	12.8	9.63	46.087	4	6	4	1	115	12.8	9.63
O43390	Heterogeneous nuclear ribonucleoprotein R OS=Homo sapiens OX=9606 GN=HNRNPR PE=1 SV=1	6.47709	4	4	1	1	633	70.9	8.13	6.79305	4	4	2	1	633	70.9	8.13	7.109	4	4	2	1	633	70.9	8.13
P22234	Multifunctional protein ADE2 OS=Homo sapiens OX=9606 GN=PAICS PE=1 SV=3	12.4706	4	4	4	1	425	47	7.23	10.8235	4	4	4	1	425	47	7.23	12.9412	4	4	4	1	425	47	7.23
P0C0S5	Histone H2A.Z OS=Homo sapiens OX=9606 GN=H2AFZ PE=1 SV=2	23.4375	3	8	1	1	128	13.5	10.58	46.0938	4	6	2	1	128	13.5	10.58	46.0938	4	8	2	1	128	13.5	10.58
P62861	40S ribosomal protein S30 OS=Homo sapiens OX=9606 GN=FAU PE=1 SV=1	20.339	3	5	3	1	59	6.6	12.15	20.339	4	9	4	1	59	6.6	12.15	20.339	4	11	4	1	59	6.6	12.15
P38919	Eukaryotic initiation factor 4A-III OS=Homo sapiens OX=9606 GN=EIF4A3 PE=1 SV=4	10.4623	3	4	1	1	411	46.8	6.73	12.4088	4	5	2	1	411	46.8	6.73	12.4088	4	6	2	1	411	46.8	6.73
P80723	Brain acid soluble protein 1 OS=Homo sapiens OX=9606 GN=BASP1 PE=1 SV=2	29.0749	3	3	3	1	227	22.7	4.63	41.8502	4	4	4	1	227	22.7	4.63	41.8502	4	4	4	1	227	22.7	4.63
Q13283	Ras GTPase-activating protein-binding protein 1 OS=Homo sapiens OX=9606 GN=G3BP1 PE=1 SV=1	9.01288	3	3	3	1	466	52.1	5.52	10.515	4	4	4	1	466	52.1	5.52	9.87124	4	4	4	1	466	52.1	5.52
Q13637	Ras-related protein Rab-32 OS=Homo sapiens OX=9606 GN=RAB32 PE=1 SV=3	13.7778	3	3	1	1	225	25	6.54	18.6667	4	4	3	1	225	25	6.54	19.5556	4	4	3	1	225	25	6.54
Q9HBH0	Rho-related GTP-binding protein RhoF OS=Homo sapiens OX=9606 GN=RHOF PE=1 SV=1	23.6967	3	3	3	1	211	23.6	8.65	37.9147	4	4	4	1	211	23.6	8.65	41.7062	4	4	4	1	211	23.6	8.65
Q9UHB6	LIM domain and actin-binding protein 1 OS=Homo sapiens OX=9606 GN=LIMA1 PE=1 SV=1	6.19236	3	3	3	1	759	85.2	6.84	6.98287	4	4	4	1	759	85.2	6.84	7.77339	4	4	4	1	759	85.2	6.84
Q9Y5A9	YTH domain-containing family protein 2 OS=Homo sapiens OX=9606 GN=YTHDF2 PE=1 SV=2	7.08117	3	3	3	1	579	62.3	8.79	8.63558	4	4	4	1	579	62.3	8.79	8.63558	4	4	4	1	579	62.3	8.79
P13693	Translationally-controlled tumor protein OS=Homo sapiens OX=9606 GN=TPT1 PE=1 SV=1	15.6977	2	3	2	1	172	19.6	4.93	47.6744	4	6	4	1	172	19.6	4.93	47.093	4	5	4	1	172	19.6	4.93
P05455	Lupus La protein OS=Homo sapiens OX=9606 GN=SSB PE=1 SV=2	3.43137	1	1	1	1	408	46.8	7.12	12.2549	4	4	4	1	408	46.8	7.12	13.7255	4	4	4	1	408	46.8	7.12
P99999	Cytochrome c OS=Homo sapiens OX=9606 GN=CYCS PE=1 SV=2	13.3333	1	1	1	1	105	11.7	9.57	41.9048	4	4	4	1	105	11.7	9.57	44.7619	4	4	4	1	105	11.7	9.57
P08670	Vimentin OS=Homo sapiens OX=9606 GN=VIM PE=1 SV=4	48.7124	21	27	19	1	466	53.6	5.12	4.07725	3	4	1	1	466	53.6	5.12	5.5794	4	5	1	1	466	53.6	5.12
Q99832	T-complex protein 1 subunit eta OS=Homo sapiens OX=9606 GN=CCT7 PE=1 SV=2	19.5212	9	9	9	1	543	59.3	7.65	5.70902	3	3	3	1	543	59.3	7.65	7.73481	4	4	4	1	543	59.3	7.65
Q13200	26S proteasome non-ATPase regulatory subunit 2 OS=Homo sapiens OX=9606 GN=PSMD2 PE=1 SV=3	12.7753	8	8	8	1	908	100.1	5.2	5.17621	3	3	3	1	908	100.1	5.2	6.05727	4	4	4	1	908	100.1	5.2
Q8TB61	Adenosine 3'-phospho 5'-phosphosulfate transporter 1 OS=Homo sapiens OX=9606 GN=SLC35B2 PE=1 SV=1	17.3611	7	7	7	1	432	47.5	9.16	7.63889	3	3	3	1	432	47.5	9.16	10.1852	4	4	4	1	432	47.5	9.16
Q5JVF3	PCI domain-containing protein 2 OS=Homo sapiens OX=9606 GN=PCID2 PE=1 SV=2	18.5464	6	6	6	1	399	46	8.53	9.27318	3	4	3	1	399	46	8.53	12.0301	4	5	4	1	399	46	8.53
O00217	NADH dehydrogenase [ubiquinone] iron-sulfur protein 8, mitochondrial OS=Homo sapiens OX=9606 GN=NDUFS8 PE=1 SV=1	34.7619	5	6	5	1	210	23.7	6.34	18.5714	3	3	3	1	210	23.7	6.34	29.5238	4	5	4	1	210	23.7	6.34
O00443	Phosphatidylinositol 4-phosphate 3-kinase C2 domain-containing subunit alpha OS=Homo sapiens OX=9606 GN=PIK3C2A PE=1 SV=2	3.67734	5	5	5	1	1686	190.6	8.02	2.31317	3	3	3	1	1686	190.6	8.02	2.78766	4	4	4	1	1686	190.6	8.02
P49755	Transmembrane emp24 domain-containing protein 10 OS=Homo sapiens OX=9606 GN=TMED10 PE=1 SV=2	22.3744	4	7	4	1	219	25	7.44	16.895	3	6	3	1	219	25	7.44	22.3744	4	6	4	1	219	25	7.44
Q71UM5	40S ribosomal protein S27-like OS=Homo sapiens OX=9606 GN=RPS27L PE=1 SV=3	32.1429	4	7	2	1	84	9.5	9.45	40.4762	3	7	1	1	84	9.5	9.45	32.1429	4	7	2	1	84	9.5	9.45
Q96C19	EF-hand domain-containing protein D2 OS=Homo sapiens OX=9606 GN=EFHD2 PE=1 SV=1	17.5	4	5	4	1	240	26.7	5.2	14.5833	3	3	3	1	240	26.7	5.2	17.5	4	5	4	1	240	26.7	5.2
P62316	Small nuclear ribonucleoprotein Sm D2 OS=Homo sapiens OX=9606 GN=SNRPD2 PE=1 SV=1	32.2034	4	4	4	1	118	13.5	9.91	23.7288	3	3	3	1	118	13.5	9.91	32.2034	4	4	4	1	118	13.5	9.91
Q16540	39S ribosomal protein L23, mitochondrial OS=Homo sapiens OX=9606 GN=MRPL23 PE=1 SV=1	33.9869	4	4	4	1	153	17.8	9.69	29.4118	3	3	3	1	153	17.8	9.69	33.9869	4	4	4	1	153	17.8	9.69
Q6PGP7	Tetratricopeptide repeat protein 37 OS=Homo sapiens OX=9606 GN=TTC37 PE=1 SV=1	2.55754	4	4	4	1	1564	175.4	7.53	1.9821	3	3	3	1	1564	175.4	7.53	3.06905	4	4	4	1	1564	175.4	7.53
Q9H5Q4	Dimethyladenosine transferase 2, mitochondrial OS=Homo sapiens OX=9606 GN=TFB2M PE=1 SV=1	10.8586	4	4	4	1	396	45.3	9.19	8.83838	3	3	3	1	396	45.3	9.19	11.1111	4	4	4	1	396	45.3	9.19
Q9Y3D6	Mitochondrial fission 1 protein OS=Homo sapiens OX=9606 GN=FIS1 PE=1 SV=2	34.8684	4	4	4	1	152	16.9	8.79	26.9737	3	3	3	1	152	16.9	8.79	34.8684	4	4	4	1	152	16.9	8.79
P33527	Multidrug resistance-associated protein 1 OS=Homo sapiens OX=9606 GN=ABCC1 PE=1 SV=3	3.33116	3	3	3	1	1531	171.5	7.11	2.93926	3	3	3	1	1531	171.5	7.11	4.76813	4	4	4	1	1531	171.5	7.11
Q15070	Mitochondrial inner membrane protein OXA1L OS=Homo sapiens OX=9606 GN=OXA1L PE=1 SV=3	10.3448	3	3	3	1	435	48.5	9.45	9.88506	3	3	3	1	435	48.5	9.45	12.1839	4	4	4	1	435	48.5	9.45
Q7L8L6	FAST kinase domain-containing protein 5, mitochondrial OS=Homo sapiens OX=9606 GN=FASTKD5 PE=1 SV=1	6.28272	3	3	3	1	764	86.5	8.13	6.02094	3	3	3	1	764	86.5	8.13	8.24607	4	4	4	1	764	86.5	8.13
Q9NUJ3	T-complex protein 11-like protein 1 OS=Homo sapiens OX=9606 GN=TCP11L1 PE=1 SV=1	6.4833	3	3	3	1	509	57	5.59	9.62672	3	3	3	1	509	57	5.59	12.3772	4	4	4	1	509	57	5.59
Q9UBH6	Xenotropic and polytropic retrovirus receptor 1 OS=Homo sapiens OX=9606 GN=XPR1 PE=1 SV=1	4.45402	2	2	2	1	696	81.5	8.44	6.03448	3	3	3	1	696	81.5	8.44	6.75287	4	4	4	1	696	81.5	8.44
O75027	ATP-binding cassette sub-family B member 7, mitochondrial OS=Homo sapiens OX=9606 GN=ABCB7 PE=1 SV=2	1.59574	1	1	1	1	752	82.6	9.33	5.98404	3	3	3	1	752	82.6	9.33	6.25	4	4	4	1	752	82.6	9.33
P78406	mRNA export factor OS=Homo sapiens OX=9606 GN=RAE1 PE=1 SV=1									9.78261	3	3	3	1	368	40.9	7.83	14.4022	4	4	4	1	368	40.9	7.83
P05067	Amyloid-beta A4 protein OS=Homo sapiens OX=9606 GN=APP PE=1 SV=3	10.7792	6	6	6	1	770	86.9	4.82	3.50649	2	3	2	1	770	86.9	4.82	7.4026	4	4	4	1	770	86.9	4.82
Q16836	Hydroxyacyl-coenzyme A dehydrogenase, mitochondrial OS=Homo sapiens OX=9606 GN=HADH PE=1 SV=3	21.0191	5	5	5	1	314	34.3	8.85	6.6879	2	2	2	1	314	34.3	8.85	16.5605	4	4	4	1	314	34.3	8.85
Q9Y508	E3 ubiquitin-protein ligase RNF114 OS=Homo sapiens OX=9606 GN=RNF114 PE=1 SV=1	21.9298	4	5	4	1	228	25.7	7.25	9.21053	2	2	2	1	228	25.7	7.25	25.4386	4	4	4	1	228	25.7	7.25
O14733	Dual specificity mitogen-activated protein kinase kinase 7 OS=Homo sapiens OX=9606 GN=MAP2K7 PE=1 SV=2	10.2625	4	4	4	1	419	47.5	9.16	5.01193	2	2	2	1	419	47.5	9.16	8.59189	4	4	4	1	419	47.5	9.16
O14979	Heterogeneous nuclear ribonucleoprotein D-like OS=Homo sapiens OX=9606 GN=HNRNPDL PE=1 SV=3	9.28571	4	4	2	1	420	46.4	9.57	4.28571	2	3	1	1	420	46.4	9.57	9.28571	4	5	2	1	420	46.4	9.57
Q3KQU3	MAP7 domain-containing protein 1 OS=Homo sapiens OX=9606 GN=MAP7D1 PE=1 SV=1	4.39952	3	3	3	1	841	92.8	10.11	3.09156	2	2	2	1	841	92.8	10.11	6.42093	4	4	4	1	841	92.8	10.11
Q86YV9	Hermansky-Pudlak syndrome 6 protein OS=Homo sapiens OX=9606 GN=HPS6 PE=1 SV=1	4.51613	3	3	3	1	775	82.9	6.28	2.83871	2	3	2	1	775	82.9	6.28	8	4	4	4	1	775	82.9	6.28
Q9UMS4	Pre-mRNA-processing factor 19 OS=Homo sapiens OX=9606 GN=PRPF19 PE=1 SV=1	12.5	3	3	3	1	504	55.1	6.61	7.53968	2	2	2	1	504	55.1	6.61	14.4841	4	4	4	1	504	55.1	6.61
P08574	Cytochrome c1, heme protein, mitochondrial OS=Homo sapiens OX=9606 GN=CYC1 PE=1 SV=3	11.0769	2	3	2	1	325	35.4	9	11.0769	2	2	2	1	325	35.4	9	16.3077	4	4	4	1	325	35.4	9
Q01196	Runt-related transcription factor 1 OS=Homo sapiens OX=9606 GN=RUNX1 PE=1 SV=3	6.40177	2	2	2	1	453	48.7	9.35	6.62252	2	2	2	1	453	48.7	9.35	11.0375	4	5	4	1	453	48.7	9.35
P24752	Acetyl-CoA acetyltransferase, mitochondrial OS=Homo sapiens OX=9606 GN=ACAT1 PE=1 SV=1									4.91803	2	2	2	1	427	45.2	8.85	12.8806	4	4	4	1	427	45.2	8.85
Q14683	Structural maintenance of chromosomes protein 1A OS=Homo sapiens OX=9606 GN=SMC1A PE=1 SV=2									1.37875	2	2	2	1	1233	143.1	7.64	3.73074	4	4	4	1	1233	143.1	7.64
Q5T0B9	Zinc finger protein 362 OS=Homo sapiens OX=9606 GN=ZNF362 PE=1 SV=1									4.52381	2	2	1	1	420	45.8	9.64	13.8095	4	4	3	1	420	45.8	9.64
O75694	Nuclear pore complex protein Nup155 OS=Homo sapiens OX=9606 GN=NUP155 PE=1 SV=1	11.4306	11	11	11	1	1391	155.1	6.16	0.431344	1	1	1	1	1391	155.1	6.16	4.09777	4	4	4	1	1391	155.1	6.16
O00231	26S proteasome non-ATPase regulatory subunit 11 OS=Homo sapiens OX=9606 GN=PSMD11 PE=1 SV=3	21.09	7	8	7	1	422	47.4	6.48	2.8436	1	1	1	1	422	47.4	6.48	11.3744	4	4	4	1	422	47.4	6.48
Q93052	Lipoma-preferred partner OS=Homo sapiens OX=9606 GN=LPP PE=1 SV=1	14.5425	6	6	6	1	612	65.7	7.37	2.45098	1	1	1	1	612	65.7	7.37	9.31373	4	4	3	1	612	65.7	7.37
Q92734	Protein TFG OS=Homo sapiens OX=9606 GN=TFG PE=1 SV=2	26.5	5	7	5	1	400	43.4	5.1	2.5	1	1	1	1	400	43.4	5.1	13	4	5	4	1	400	43.4	5.1
Q8IWV7	E3 ubiquitin-protein ligase UBR1 OS=Homo sapiens OX=9606 GN=UBR1 PE=1 SV=1	4.45969	5	5	5	1	1749	200.1	6.01	0.857633	1	1	1	1	1749	200.1	6.01	3.20183	4	4	4	1	1749	200.1	6.01
O60232	Sjoegren syndrome/scleroderma autoantigen 1 OS=Homo sapiens OX=9606 GN=SSSCA1 PE=1 SV=1	45.7286	4	5	4	1	199	21.5	5.24	4.0201	1	1	1	1	199	21.5	5.24	45.7286	4	6	4	1	199	21.5	5.24
Q5QJE6	Deoxynucleotidyltransferase terminal-interacting protein 2 OS=Homo sapiens OX=9606 GN=DNTTIP2 PE=1 SV=2	7.53968	4	4	4	1	756	84.4	6.16	1.71958	1	1	1	1	756	84.4	6.16	7.67196	4	4	4	1	756	84.4	6.16
Q68CZ2	Tensin-3 OS=Homo sapiens OX=9606 GN=TNS3 PE=1 SV=2	4.22145	4	4	4	1	1445	155.2	6.81	0.692042	1	1	1	1	1445	155.2	6.81	4.56747	4	4	4	1	1445	155.2	6.81
Q6DT37	Serine/threonine-protein kinase MRCK gamma OS=Homo sapiens OX=9606 GN=CDC42BPG PE=1 SV=2	2.64346	4	4	4	1	1551	172.4	6.28	0.773694	1	1	1	1	1551	172.4	6.28	3.0303	4	4	4	1	1551	172.4	6.28
Q9Y4R8	Telomere length regulation protein TEL2 homolog OS=Homo sapiens OX=9606 GN=TELO2 PE=1 SV=2	6.57109	4	4	4	1	837	91.7	5.76	1.31422	1	1	1	1	837	91.7	5.76	6.57109	4	4	4	1	837	91.7	5.76
Q12789	General transcription factor 3C polypeptide 1 OS=Homo sapiens OX=9606 GN=GTF3C1 PE=1 SV=4	2.13371	3	3	3	1	2109	238.7	7.3	0.521574	1	1	1	1	2109	238.7	7.3	1.75439	4	5	4	1	2109	238.7	7.3
Q9P1Y6	PHD and RING finger domain-containing protein 1 OS=Homo sapiens OX=9606 GN=PHRF1 PE=1 SV=3	2.18314	3	3	2	1	1649	178.6	8.95	0.909642	1	1	1	1	1649	178.6	8.95	4.18435	4	4	4	1	1649	178.6	8.95
Q9Y2Q9	28S ribosomal protein S28, mitochondrial OS=Homo sapiens OX=9606 GN=MRPS28 PE=1 SV=1	18.7166	3	3	3	1	187	20.8	9.1	4.81283	1	1	1	1	187	20.8	9.1	24.0642	4	4	4	1	187	20.8	9.1
Q96NE9	FERM domain-containing protein 6 OS=Homo sapiens OX=9606 GN=FRMD6 PE=1 SV=1	4.50161	2	2	2	1	622	72	7.46	0.96463	1	1	1	1	622	72	7.46	7.07395	4	4	4	1	622	72	7.46
Q9NPI1	Bromodomain-containing protein 7 OS=Homo sapiens OX=9606 GN=BRD7 PE=1 SV=1	7.06605	2	2	2	1	651	74.1	6.39	4.30108	1	1	1	1	651	74.1	6.39	13.2104	4	4	4	1	651	74.1	6.39
P24928	DNA-directed RNA polymerase II subunit RPB1 OS=Homo sapiens OX=9606 GN=POLR2A PE=1 SV=2	0.507614	1	1	1	1	1970	217	7.37	0.35533	1	1	1	1	1970	217	7.37	3.40102	4	4	4	1	1970	217	7.37
Q2NL82	Pre-rRNA-processing protein TSR1 homolog OS=Homo sapiens OX=9606 GN=TSR1 PE=1 SV=1									1.1194	1	1	1	1	804	91.8	7.42	5.72139	4	4	4	1	804	91.8	7.42
P08237	ATP-dependent 6-phosphofructokinase, muscle type OS=Homo sapiens OX=9606 GN=PFKM PE=1 SV=2	8.58974	5	6	2	1	780	85.1	7.99									5.89744	4	5	2	1	780	85.1	7.99
Q9BXJ9	N-alpha-acetyltransferase 15, NatA auxiliary subunit OS=Homo sapiens OX=9606 GN=NAA15 PE=1 SV=1	8.19861	5	5	5	1	866	101.2	7.42									6.81293	4	4	4	1	866	101.2	7.42
Q9H7N4	Splicing factor, arginine/serine-rich 19 OS=Homo sapiens OX=9606 GN=SCAF1 PE=1 SV=3	3.73476	5	5	4	1	1312	139.2	9.25									4.57317	4	4	4	1	1312	139.2	9.25
P46013	Proliferation marker protein Ki-67 OS=Homo sapiens OX=9606 GN=MKI67 PE=1 SV=2	1.50491	4	4	4	1	3256	358.5	9.45									2.24201	4	4	4	1	3256	358.5	9.45
Q9NYV4	Cyclin-dependent kinase 12 OS=Homo sapiens OX=9606 GN=CDK12 PE=1 SV=2	4.49664	4	4	3	1	1490	164.1	9.44									4.89933	4	5	3	1	1490	164.1	9.44
Q9UK58	Cyclin-L1 OS=Homo sapiens OX=9606 GN=CCNL1 PE=1 SV=1	8.55513	3	4	3	1	526	59.6	10.7									9.69582	4	4	4	1	526	59.6	10.7
Q7Z6E9	E3 ubiquitin-protein ligase RBBP6 OS=Homo sapiens OX=9606 GN=RBBP6 PE=1 SV=1	1.95312	3	3	3	1	1792	201.4	9.64									2.39955	4	4	4	1	1792	201.4	9.64
Q96EL2	28S ribosomal protein S24, mitochondrial OS=Homo sapiens OX=9606 GN=MRPS24 PE=1 SV=1	23.9521	3	3	3	1	167	19	9.38									29.3413	4	5	4	1	167	19	9.38
P56537	Eukaryotic translation initiation factor 6 OS=Homo sapiens OX=9606 GN=EIF6 PE=1 SV=1	11.4286	2	2	2	1	245	26.6	4.68									27.3469	4	4	4	1	245	26.6	4.68
Q9Y2X9	Zinc finger protein 281 OS=Homo sapiens OX=9606 GN=ZNF281 PE=1 SV=1	1.45251	1	1	1	1	895	96.9	8.48									11.2849	4	4	4	1	895	96.9	8.48
Q9Y388	RNA-binding motif protein, X-linked 2 OS=Homo sapiens OX=9606 GN=RBMX2 PE=1 SV=2	3.72671	1	1	1	1	322	37.3	9.83									13.6646	4	4	4	1	322	37.3	9.83
Q8NDI1	EH domain-binding protein 1 OS=Homo sapiens OX=9606 GN=EHBP1 PE=1 SV=3																	6.62722	4	4	4	1	845	95.9	6.8
Q9BQ48	39S ribosomal protein L34, mitochondrial OS=Homo sapiens OX=9606 GN=MRPL34 PE=1 SV=1																	7.26979	4	4	4	1	619	70.5	9.86
P10398	Serine/threonine-protein kinase A-Raf OS=Homo sapiens OX=9606 GN=ARAF PE=1 SV=2	13.5314	7	7	4	1	606	67.5	9.01	22.2772	11	12	8	1	606	67.5	9.01	5.44554	3	3	1	1	606	67.5	9.01
Q13011	Delta(3,5)-Delta(2,4)-dienoyl-CoA isomerase, mitochondrial OS=Homo sapiens OX=9606 GN=ECH1 PE=1 SV=2	15.5488	4	4	4	1	328	35.8	8	51.8293	11	12	11	1	328	35.8	8	12.1951	3	3	3	1	328	35.8	8
P23526	Adenosylhomocysteinase OS=Homo sapiens OX=9606 GN=AHCY PE=1 SV=4	7.63889	3	3	3	1	432	47.7	6.34	23.8426	10	11	10	1	432	47.7	6.34	7.17593	3	3	3	1	432	47.7	6.34
P29508	Serpin B3 OS=Homo sapiens OX=9606 GN=SERPINB3 PE=1 SV=2	6.66667	2	2	2	1	390	44.5	6.81	22.5641	7	7	7	1	390	44.5	6.81	10.5128	3	3	3	1	390	44.5	6.81
P11413	Glucose-6-phosphate 1-dehydrogenase OS=Homo sapiens OX=9606 GN=G6PD PE=1 SV=4	9.90291	4	4	4	1	515	59.2	6.84	12.6214	6	7	6	1	515	59.2	6.84	6.79612	3	3	3	1	515	59.2	6.84
P15531	Nucleoside diphosphate kinase A OS=Homo sapiens OX=9606 GN=NME1 PE=1 SV=1	32.8947	4	4	2	1	152	17.1	6.19	50	6	10	2	1	152	17.1	6.19	23.6842	3	5	1	1	152	17.1	6.19
Q5D862	Filaggrin-2 OS=Homo sapiens OX=9606 GN=FLG2 PE=1 SV=1	2.21665	4	4	4	1	2391	247.9	8.31	3.72229	6	6	6	1	2391	247.9	8.31	1.92388	3	3	3	1	2391	247.9	8.31
P35659	Protein DEK OS=Homo sapiens OX=9606 GN=DEK PE=1 SV=1	5.86667	2	2	2	1	375	42.6	8.56	19.2	6	6	6	1	375	42.6	8.56	10.1333	3	3	3	1	375	42.6	8.56
Q8IZW8	Tensin-4 OS=Homo sapiens OX=9606 GN=TNS4 PE=1 SV=3	13.986	8	9	8	1	715	76.7	7.34	9.09091	5	5	5	1	715	76.7	7.34	4.75524	3	3	3	1	715	76.7	7.34
Q9H0U4	Ras-related protein Rab-1B OS=Homo sapiens OX=9606 GN=RAB1B PE=1 SV=1	42.7861	6	7	5	1	201	22.2	5.73	36.3184	5	6	4	1	201	22.2	5.73	25.8706	3	4	3	1	201	22.2	5.73
P55884	Eukaryotic translation initiation factor 3 subunit B OS=Homo sapiens OX=9606 GN=EIF3B PE=1 SV=3	8.72236	6	6	6	1	814	92.4	5	7.12531	5	5	5	1	814	92.4	5	5.52826	3	3	3	1	814	92.4	5
O75964	ATP synthase subunit g, mitochondrial OS=Homo sapiens OX=9606 GN=ATP5L PE=1 SV=3	47.5728	5	9	5	1	103	11.4	9.64	47.5728	5	9	5	1	103	11.4	9.64	37.8641	3	5	3	1	103	11.4	9.64
P62851	40S ribosomal protein S25 OS=Homo sapiens OX=9606 GN=RPS25 PE=1 SV=1	24	4	10	4	1	125	13.7	10.11	29.6	5	11	5	1	125	13.7	10.11	24	3	10	3	1	125	13.7	10.11
O14818	Proteasome subunit alpha type-7 OS=Homo sapiens OX=9606 GN=PSMA7 PE=1 SV=1	18.5484	4	4	4	1	248	27.9	8.46	34.2742	5	5	5	1	248	27.9	8.46	16.9355	3	3	3	1	248	27.9	8.46
P27144	Adenylate kinase 4, mitochondrial OS=Homo sapiens OX=9606 GN=AK4 PE=1 SV=1	21.9731	4	4	4	1	223	25.3	8.4	24.6637	5	5	5	1	223	25.3	8.4	14.3498	3	3	3	1	223	25.3	8.4
Q13572	Inositol-tetrakisphosphate 1-kinase OS=Homo sapiens OX=9606 GN=ITPK1 PE=1 SV=2	19.5652	4	4	4	1	414	45.6	6.16	21.9807	5	6	5	1	414	45.6	6.16	13.5266	3	4	3	1	414	45.6	6.16
P08758	Annexin A5 OS=Homo sapiens OX=9606 GN=ANXA5 PE=1 SV=2	9.6875	3	3	3	1	320	35.9	5.05	18.125	5	5	5	1	320	35.9	5.05	8.75	3	3	3	1	320	35.9	5.05
P11387	DNA topoisomerase 1 OS=Homo sapiens OX=9606 GN=TOP1 PE=1 SV=2	4.18301	3	3	3	1	765	90.7	9.31	5.88235	5	5	5	1	765	90.7	9.31	4.70588	3	3	3	1	765	90.7	9.31
Q07021	Complement component 1 Q subcomponent-binding protein, mitochondrial OS=Homo sapiens OX=9606 GN=C1QBP PE=1 SV=1	14.539	2	3	2	1	282	31.3	4.84	39.7163	5	6	5	1	282	31.3	4.84	21.6312	3	4	3	1	282	31.3	4.84
Q9BV20	Methylthioribose-1-phosphate isomerase OS=Homo sapiens OX=9606 GN=MRI1 PE=1 SV=1	9.7561	2	2	2	1	369	39.1	6.3	16.2602	5	5	5	1	369	39.1	6.3	8.40108	3	3	3	1	369	39.1	6.3
Q9Y6G9	Cytoplasmic dynein 1 light intermediate chain 1 OS=Homo sapiens OX=9606 GN=DYNC1LI1 PE=1 SV=3	2.29446	1	1	1	1	523	56.5	6.42	11.0899	5	5	4	1	523	56.5	6.42	8.413	3	3	3	1	523	56.5	6.42
P13928	Annexin A8 OS=Homo sapiens OX=9606 GN=ANXA8 PE=1 SV=3									20.1835	5	5	5	1	327	36.9	5.78	15.2905	3	3	3	1	327	36.9	5.78
O43291	Kunitz-type protease inhibitor 2 OS=Homo sapiens OX=9606 GN=SPINT2 PE=1 SV=2	28.9683	5	5	5	1	252	28.2	8.29	25.3968	4	6	4	1	252	28.2	8.29	20.6349	3	4	3	1	252	28.2	8.29
P14866	Heterogeneous nuclear ribonucleoprotein L OS=Homo sapiens OX=9606 GN=HNRNPL PE=1 SV=2	12.3939	5	5	5	1	589	64.1	8.22	11.7148	4	4	4	1	589	64.1	8.22	6.28183	3	3	3	1	589	64.1	8.22
Q13155	Aminoacyl tRNA synthase complex-interacting multifunctional protein 2 OS=Homo sapiens OX=9606 GN=AIMP2 PE=1 SV=2	16.875	5	5	5	1	320	35.3	8.22	12.8125	4	4	4	1	320	35.3	8.22	10.3125	3	3	3	1	320	35.3	8.22
Q14203	Dynactin subunit 1 OS=Homo sapiens OX=9606 GN=DCTN1 PE=1 SV=3	4.85133	5	5	4	1	1278	141.6	5.81	2.8169	4	4	4	1	1278	141.6	5.81	2.34742	3	3	3	1	1278	141.6	5.81
P62987	Ubiquitin-60S ribosomal protein L40 OS=Homo sapiens OX=9606 GN=UBA52 PE=1 SV=2	29.6875	4	6	1	1	128	14.7	9.83	24.2188	4	11	1	1	128	14.7	9.83	21.875	3	8	1	1	128	14.7	9.83
P51571	Translocon-associated protein subunit delta OS=Homo sapiens OX=9606 GN=SSR4 PE=1 SV=1	25.4335	4	5	4	1	173	19	6.15	30.6358	4	8	4	1	173	19	6.15	19.6532	3	4	3	1	173	19	6.15
Q12906	Interleukin enhancer-binding factor 3 OS=Homo sapiens OX=9606 GN=ILF3 PE=1 SV=3	4.9217	4	4	4	1	894	95.3	8.76	4.9217	4	5	4	1	894	95.3	8.76	3.80313	3	3	3	1	894	95.3	8.76
Q15084	Protein disulfide-isomerase A6 OS=Homo sapiens OX=9606 GN=PDIA6 PE=1 SV=1	12.2727	4	4	4	1	440	48.1	5.08	10.9091	4	4	4	1	440	48.1	5.08	9.09091	3	3	3	1	440	48.1	5.08
Q9UI30	Multifunctional methyltransferase subunit TRM112-like protein OS=Homo sapiens OX=9606 GN=TRMT112 PE=1 SV=1	37.6	4	4	4	1	125	14.2	5.26	37.6	4	4	4	1	125	14.2	5.26	26.4	3	3	3	1	125	14.2	5.26
Q9UN37	Vacuolar protein sorting-associated protein 4A OS=Homo sapiens OX=9606 GN=VPS4A PE=1 SV=1	11.8993	4	4	3	1	437	48.9	7.8	10.5263	4	4	4	1	437	48.9	7.8	9.15332	3	3	2	1	437	48.9	7.8
Q15185	Prostaglandin E synthase 3 OS=Homo sapiens OX=9606 GN=PTGES3 PE=1 SV=1	25	3	4	3	1	160	18.7	4.54	26.25	4	5	4	1	160	18.7	4.54	25	3	4	3	1	160	18.7	4.54
Q9HD45	Transmembrane 9 superfamily member 3 OS=Homo sapiens OX=9606 GN=TM9SF3 PE=1 SV=2	7.13073	3	4	3	1	589	67.8	7.21	8.9983	4	4	4	1	589	67.8	7.21	9.8472	3	3	3	1	589	67.8	7.21
O15231	Zinc finger protein 185 OS=Homo sapiens OX=9606 GN=ZNF185 PE=1 SV=3	5.66038	3	3	3	1	689	73.5	7.01	6.96662	4	4	4	1	689	73.5	7.01	6.24093	3	3	3	1	689	73.5	7.01
P00403	Cytochrome c oxidase subunit 2 OS=Homo sapiens OX=9606 GN=MT-CO2 PE=1 SV=1	20.2643	3	3	3	1	227	25.5	4.82	23.348	4	4	4	1	227	25.5	4.82	20.2643	3	3	3	1	227	25.5	4.82
Q9NP50	SIN3-HDAC complex-associated factor OS=Homo sapiens OX=9606 GN=SINHCAF PE=1 SV=1	19.0045	3	3	3	1	221	24.8	9.41	20.8145	4	4	4	1	221	24.8	9.41	14.9321	3	3	3	1	221	24.8	9.41
Q9P0J7	E3 ubiquitin-protein ligase KCMF1 OS=Homo sapiens OX=9606 GN=KCMF1 PE=1 SV=2	7.34908	2	2	2	1	381	41.9	5.66	17.8478	4	4	4	1	381	41.9	5.66	11.0236	3	3	3	1	381	41.9	5.66
P12429	Annexin A3 OS=Homo sapiens OX=9606 GN=ANXA3 PE=1 SV=3									16.7183	4	4	4	1	323	36.4	5.92	11.7647	3	3	3	1	323	36.4	5.92
P17029	Zinc finger protein with KRAB and SCAN domains 1 OS=Homo sapiens OX=9606 GN=ZKSCAN1 PE=1 SV=3									11.7229	4	4	4	1	563	63.6	7.05	7.1048	3	3	3	1	563	63.6	7.05
Q9P2J5	Leucine--tRNA ligase, cytoplasmic OS=Homo sapiens OX=9606 GN=LARS PE=1 SV=2	10.2041	10	10	10	1	1176	134.4	7.3	2.72109	3	3	3	1	1176	134.4	7.3	4.42177	3	3	3	1	1176	134.4	7.3
Q9Y262	Eukaryotic translation initiation factor 3 subunit L OS=Homo sapiens OX=9606 GN=EIF3L PE=1 SV=1	19.3262	10	10	10	1	564	66.7	6.34	6.20567	3	3	3	1	564	66.7	6.34	8.15603	3	3	3	1	564	66.7	6.34
B5ME19	Eukaryotic translation initiation factor 3 subunit C-like protein OS=Homo sapiens OX=9606 GN=EIF3CL PE=3 SV=1	9.19037	7	8	7	1	914	105.4	5.64	4.04814	3	3	3	1	914	105.4	5.64	4.48578	3	3	3	1	914	105.4	5.64
P32926	Desmoglein-3 OS=Homo sapiens OX=9606 GN=DSG3 PE=1 SV=2	9.60961	7	7	7	1	999	107.5	5	3.5035	3	3	3	1	999	107.5	5	4.1041	3	3	3	1	999	107.5	5
Q15021	Condensin complex subunit 1 OS=Homo sapiens OX=9606 GN=NCAPD2 PE=1 SV=3	5.56745	6	6	6	1	1401	157.1	6.61	2.21271	3	3	3	1	1401	157.1	6.61	1.85582	3	3	3	1	1401	157.1	6.61
Q01130	Serine/arginine-rich splicing factor 2 OS=Homo sapiens OX=9606 GN=SRSF2 PE=1 SV=4	18.0995	5	8	3	1	221	25.5	11.85	14.4796	3	6	3	1	221	25.5	11.85	14.4796	3	5	3	1	221	25.5	11.85
P52594	Arf-GAP domain and FG repeat-containing protein 1 OS=Homo sapiens OX=9606 GN=AGFG1 PE=1 SV=2	13.7011	5	5	5	1	562	58.2	8.63	9.60854	3	3	3	1	562	58.2	8.63	8.54093	3	3	3	1	562	58.2	8.63
Q5SRE5	Nucleoporin NUP188 homolog OS=Homo sapiens OX=9606 GN=NUP188 PE=1 SV=1	3.71641	5	5	5	1	1749	195.9	6.73	2.45855	3	3	3	1	1749	195.9	6.73	2.91595	3	3	3	1	1749	195.9	6.73
Q8TBX8	Phosphatidylinositol 5-phosphate 4-kinase type-2 gamma OS=Homo sapiens OX=9606 GN=PIP4K2C PE=1 SV=3	11.8765	5	5	5	1	421	47.3	6.84	7.83848	3	3	3	1	421	47.3	6.84	8.55107	3	3	3	1	421	47.3	6.84
O14880	Microsomal glutathione S-transferase 3 OS=Homo sapiens OX=9606 GN=MGST3 PE=1 SV=1	34.2105	4	6	4	1	152	16.5	9.38	34.2105	3	5	3	1	152	16.5	9.38	34.2105	3	5	3	1	152	16.5	9.38
Q8TCT9	Minor histocompatibility antigen H13 OS=Homo sapiens OX=9606 GN=HM13 PE=1 SV=1	14.0584	4	6	4	1	377	41.5	6.43	12.2016	3	4	3	1	377	41.5	6.43	7.69231	3	3	3	1	377	41.5	6.43
O60684	Importin subunit alpha-7 OS=Homo sapiens OX=9606 GN=KPNA6 PE=1 SV=1	13.806	4	5	4	1	536	60	4.98	7.27612	3	3	3	1	536	60	4.98	11.7537	3	3	3	1	536	60	4.98
P16422	Epithelial cell adhesion molecule OS=Homo sapiens OX=9606 GN=EPCAM PE=1 SV=2	21.9745	4	4	4	1	314	34.9	7.46	14.0127	3	4	3	1	314	34.9	7.46	18.4713	3	3	3	1	314	34.9	7.46
P82664	28S ribosomal protein S10, mitochondrial OS=Homo sapiens OX=9606 GN=MRPS10 PE=1 SV=2	17.9104	4	4	4	1	201	23	8	14.4279	3	3	3	1	201	23	8	14.4279	3	3	3	1	201	23	8
Q03519	Antigen peptide transporter 2 OS=Homo sapiens OX=9606 GN=TAP2 PE=1 SV=1	10.7872	4	4	4	1	686	75.6	8.02	5.97668	3	4	3	1	686	75.6	8.02	4.51895	3	4	3	1	686	75.6	8.02
Q14157	Ubiquitin-associated protein 2-like OS=Homo sapiens OX=9606 GN=UBAP2L PE=1 SV=2	4.69181	4	4	4	1	1087	114.5	7.11	3.67985	3	3	3	1	1087	114.5	7.11	3.67985	3	3	3	1	1087	114.5	7.11
Q15054	DNA polymerase delta subunit 3 OS=Homo sapiens OX=9606 GN=POLD3 PE=1 SV=2	10.3004	4	4	4	1	466	51.4	9.35	8.3691	3	3	3	1	466	51.4	9.35	7.72532	3	3	3	1	466	51.4	9.35
Q8IXI2	Mitochondrial Rho GTPase 1 OS=Homo sapiens OX=9606 GN=RHOT1 PE=1 SV=2	9.70874	4	4	4	1	618	70.7	6.27	4.36893	3	3	3	1	618	70.7	6.27	6.6343	3	3	3	1	618	70.7	6.27
Q96TA2	ATP-dependent zinc metalloprotease YME1L1 OS=Homo sapiens OX=9606 GN=YME1L1 PE=1 SV=2	8.4088	4	4	4	1	773	86.4	8.76	7.50323	3	3	3	1	773	86.4	8.76	7.50323	3	3	3	1	773	86.4	8.76
Q9NV70	Exocyst complex component 1 OS=Homo sapiens OX=9606 GN=EXOC1 PE=1 SV=4	6.15213	4	4	4	1	894	101.9	6.61	4.02685	3	3	3	1	894	101.9	6.61	5.92841	3	3	3	1	894	101.9	6.61
P62891	60S ribosomal protein L39 OS=Homo sapiens OX=9606 GN=RPL39 PE=1 SV=2	25.4902	3	28	3	1	51	6.4	12.56	25.4902	3	28	3	1	51	6.4	12.56	25.4902	3	21	3	1	51	6.4	12.56
P02765	Alpha-2-HS-glycoprotein OS=Homo sapiens OX=9606 GN=AHSG PE=1 SV=2	5.44959	3	4	3	1	367	39.3	5.72	5.44959	3	4	3	1	367	39.3	5.72	7.08447	3	4	3	1	367	39.3	5.72
Q7Z7H8	39S ribosomal protein L10, mitochondrial OS=Homo sapiens OX=9606 GN=MRPL10 PE=1 SV=3	16.8582	3	4	3	1	261	29.3	9.58	16.8582	3	3	3	1	261	29.3	9.58	16.8582	3	3	3	1	261	29.3	9.58
O75190	DnaJ homolog subfamily B member 6 OS=Homo sapiens OX=9606 GN=DNAJB6 PE=1 SV=2	12.8834	3	3	2	1	326	36.1	9.16	12.8834	3	3	2	1	326	36.1	9.16	12.8834	3	3	2	1	326	36.1	9.16
P14314	Glucosidase 2 subunit beta OS=Homo sapiens OX=9606 GN=PRKCSH PE=1 SV=2	6.62879	3	3	3	1	528	59.4	4.41	6.06061	3	3	3	1	528	59.4	4.41	6.43939	3	3	3	1	528	59.4	4.41
P15153	Ras-related C3 botulinum toxin substrate 2 OS=Homo sapiens OX=9606 GN=RAC2 PE=1 SV=1	16.6667	3	3	1	1	192	21.4	7.61	17.1875	3	3	2	1	192	21.4	7.61	15.625	3	3	3	1	192	21.4	7.61
P15559	NAD(P)H dehydrogenase [quinone] 1 OS=Homo sapiens OX=9606 GN=NQO1 PE=1 SV=1	16.4234	3	3	3	1	274	30.8	8.88	12.4088	3	3	3	1	274	30.8	8.88	12.4088	3	4	3	1	274	30.8	8.88
P25789	Proteasome subunit alpha type-4 OS=Homo sapiens OX=9606 GN=PSMA4 PE=1 SV=1	13.0268	3	3	3	1	261	29.5	7.72	13.0268	3	4	3	1	261	29.5	7.72	9.96169	3	3	3	1	261	29.5	7.72
P69905	Hemoglobin subunit alpha OS=Homo sapiens OX=9606 GN=HBA1 PE=1 SV=2	28.169	3	3	3	1	142	15.2	8.68	28.169	3	3	3	1	142	15.2	8.68	28.169	3	4	3	1	142	15.2	8.68
Q8TF68	Zinc finger protein 384 OS=Homo sapiens OX=9606 GN=ZNF384 PE=1 SV=2	5.54593	3	3	3	1	577	63.2	8.95	5.54593	3	4	2	1	577	63.2	8.95	5.54593	3	3	2	1	577	63.2	8.95
Q99733	Nucleosome assembly protein 1-like 4 OS=Homo sapiens OX=9606 GN=NAP1L4 PE=1 SV=1	14.4	3	3	2	1	375	42.8	4.69	9.33333	3	3	2	1	375	42.8	4.69	14.4	3	3	2	1	375	42.8	4.69
Q9NR56	Muscleblind-like protein 1 OS=Homo sapiens OX=9606 GN=MBNL1 PE=1 SV=2	10.567	3	3	3	1	388	41.8	8.9	6.4433	3	3	3	1	388	41.8	8.9	10.567	3	3	3	1	388	41.8	8.9
O75489	NADH dehydrogenase [ubiquinone] iron-sulfur protein 3, mitochondrial OS=Homo sapiens OX=9606 GN=NDUFS3 PE=1 SV=1	10.6061	2	3	2	1	264	30.2	7.5	14.7727	3	3	3	1	264	30.2	7.5	14.7727	3	3	3	1	264	30.2	7.5
O75600	2-amino-3-ketobutyrate coenzyme A ligase, mitochondrial OS=Homo sapiens OX=9606 GN=GCAT PE=1 SV=1	8.11456	2	2	2	1	419	45.3	8.05	8.11456	3	3	3	1	419	45.3	8.05	12.4105	3	3	3	1	419	45.3	8.05
P11310	Medium-chain specific acyl-CoA dehydrogenase, mitochondrial OS=Homo sapiens OX=9606 GN=ACADM PE=1 SV=1	6.65083	2	2	2	1	421	46.6	8.37	8.55107	3	3	3	1	421	46.6	8.37	9.50119	3	3	3	1	421	46.6	8.37
P30048	Thioredoxin-dependent peroxide reductase, mitochondrial OS=Homo sapiens OX=9606 GN=PRDX3 PE=1 SV=3	8.98438	2	2	2	1	256	27.7	7.78	14.4531	3	4	3	1	256	27.7	7.78	14.4531	3	3	3	1	256	27.7	7.78
Q9H2H8	Peptidyl-prolyl cis-trans isomerase-like 3 OS=Homo sapiens OX=9606 GN=PPIL3 PE=1 SV=1	18.6335	2	2	2	1	161	18.1	6.79	27.3292	3	3	3	1	161	18.1	6.79	27.3292	3	3	3	1	161	18.1	6.79
Q15393	Splicing factor 3B subunit 3 OS=Homo sapiens OX=9606 GN=SF3B3 PE=1 SV=4	1.47905	1	1	1	1	1217	135.5	5.26	3.2046	3	3	3	1	1217	135.5	5.26	4.51931	3	3	3	1	1217	135.5	5.26
P60981	Destrin OS=Homo sapiens OX=9606 GN=DSTN PE=1 SV=3									18.7879	3	3	3	1	165	18.5	7.85	18.1818	3	3	2	1	165	18.5	7.85
Q15056	Eukaryotic translation initiation factor 4H OS=Homo sapiens OX=9606 GN=EIF4H PE=1 SV=5									17.7419	3	3	3	1	248	27.4	7.23	17.7419	3	3	3	1	248	27.4	7.23
Q7L576	Cytoplasmic FMR1-interacting protein 1 OS=Homo sapiens OX=9606 GN=CYFIP1 PE=1 SV=1	8.4597	9	9	9	1	1253	145.1	6.9	1.67598	2	2	2	1	1253	145.1	6.9	2.39425	3	3	3	1	1253	145.1	6.9
Q9Y6D5	Brefeldin A-inhibited guanine nucleotide-exchange protein 2 OS=Homo sapiens OX=9606 GN=ARFGEF2 PE=1 SV=3	4.81793	7	7	2	1	1785	201.9	6.33	1.79272	2	2	1	1	1785	201.9	6.33	2.40896	3	3	1	1	1785	201.9	6.33
Q5BKZ1	DBIRD complex subunit ZNF326 OS=Homo sapiens OX=9606 GN=ZNF326 PE=1 SV=2	14.0893	6	6	6	1	582	65.6	5.15	4.63918	2	2	2	1	582	65.6	5.15	7.38832	3	3	3	1	582	65.6	5.15
P62714	Serine/threonine-protein phosphatase 2A catalytic subunit beta isoform OS=Homo sapiens OX=9606 GN=PPP2CB PE=1 SV=1	22.3301	5	5	5	1	309	35.6	5.43	8.41424	2	2	2	1	309	35.6	5.43	14.2395	3	3	3	1	309	35.6	5.43
P05091	Aldehyde dehydrogenase, mitochondrial OS=Homo sapiens OX=9606 GN=ALDH2 PE=1 SV=2	11.412	4	5	3	1	517	56.3	7.05	4.25532	2	3	1	1	517	56.3	7.05	7.15667	3	3	2	1	517	56.3	7.05
P14678	Small nuclear ribonucleoprotein-associated proteins B and B' OS=Homo sapiens OX=9606 GN=SNRPB PE=1 SV=2	15.4167	4	4	4	1	240	24.6	11.19	9.16667	2	2	2	1	240	24.6	11.19	9.58333	3	3	3	1	240	24.6	11.19
Q8N9Q2	Protein SREK1IP1 OS=Homo sapiens OX=9606 GN=SREK1IP1 PE=1 SV=1	20.6452	4	4	4	1	155	18.2	9.85	8.3871	2	3	2	1	155	18.2	9.85	12.9032	3	4	3	1	155	18.2	9.85
O14684	Prostaglandin E synthase OS=Homo sapiens OX=9606 GN=PTGES PE=1 SV=2	30.2632	3	5	3	1	152	17.1	9.5	22.3684	2	4	2	1	152	17.1	9.5	30.2632	3	4	3	1	152	17.1	9.5
P78337	Pituitary homeobox 1 OS=Homo sapiens OX=9606 GN=PITX1 PE=1 SV=2	11.1465	3	4	3	1	314	34.1	8.98	7.96178	2	2	2	1	314	34.1	8.98	11.1465	3	4	3	1	314	34.1	8.98
Q9Y241	HIG1 domain family member 1A, mitochondrial OS=Homo sapiens OX=9606 GN=HIGD1A PE=1 SV=1	41.9355	3	4	3	1	93	10.1	9.79	32.2581	2	4	2	1	93	10.1	9.79	41.9355	3	4	3	1	93	10.1	9.79
P05198	Eukaryotic translation initiation factor 2 subunit 1 OS=Homo sapiens OX=9606 GN=EIF2S1 PE=1 SV=3	10.1587	3	3	3	1	315	36.1	5.08	6.98413	2	2	2	1	315	36.1	5.08	11.746	3	3	3	1	315	36.1	5.08
P31153	S-adenosylmethionine synthase isoform type-2 OS=Homo sapiens OX=9606 GN=MAT2A PE=1 SV=1	9.36709	3	3	3	1	395	43.6	6.48	6.07595	2	2	2	1	395	43.6	6.48	9.36709	3	3	3	1	395	43.6	6.48
P35658	Nuclear pore complex protein Nup214 OS=Homo sapiens OX=9606 GN=NUP214 PE=1 SV=2	3.34928	3	3	3	1	2090	213.5	7.47	2.48804	2	2	2	1	2090	213.5	7.47	3.49282	3	4	3	1	2090	213.5	7.47
P53671	LIM domain kinase 2 OS=Homo sapiens OX=9606 GN=LIMK2 PE=1 SV=1	4.85893	3	3	3	1	638	72.2	7.2	2.82132	2	2	2	1	638	72.2	7.2	5.64263	3	3	3	1	638	72.2	7.2
P62995	Transformer-2 protein homolog beta OS=Homo sapiens OX=9606 GN=TRA2B PE=1 SV=1	13.8889	3	3	3	1	288	33.6	11.25	10.4167	2	2	2	1	288	33.6	11.25	13.8889	3	3	3	1	288	33.6	11.25
P63220	40S ribosomal protein S21 OS=Homo sapiens OX=9606 GN=RPS21 PE=1 SV=1	50.6024	3	3	3	1	83	9.1	8.5	32.5301	2	2	2	1	83	9.1	8.5	50.6024	3	3	3	1	83	9.1	8.5
P82930	28S ribosomal protein S34, mitochondrial OS=Homo sapiens OX=9606 GN=MRPS34 PE=1 SV=2	10.5505	3	3	3	1	218	25.6	9.98	6.88073	2	2	2	1	218	25.6	9.98	15.5963	3	3	3	1	218	25.6	9.98
Q13887	Krueppel-like factor 5 OS=Homo sapiens OX=9606 GN=KLF5 PE=1 SV=2	9.40919	3	3	3	1	457	50.8	8.6	7.43982	2	2	2	1	457	50.8	8.6	9.40919	3	3	3	1	457	50.8	8.6
Q5XKP0	MICOS complex subunit MIC13 OS=Homo sapiens OX=9606 GN=MIC13 PE=1 SV=1	50	3	3	3	1	118	13.1	9.42	22.8814	2	2	2	1	118	13.1	9.42	49.1525	3	3	3	1	118	13.1	9.42
Q66K14	TBC1 domain family member 9B OS=Homo sapiens OX=9606 GN=TBC1D9B PE=1 SV=3	2.96	3	3	3	1	1250	140.4	5.25	1.76	2	2	2	1	1250	140.4	5.25	3.04	3	3	3	1	1250	140.4	5.25
Q6UXN9	WD repeat-containing protein 82 OS=Homo sapiens OX=9606 GN=WDR82 PE=1 SV=1	13.4185	3	3	3	1	313	35.1	7.69	6.70927	2	2	2	1	313	35.1	7.69	13.099	3	3	3	1	313	35.1	7.69
Q96DU7	Inositol-trisphosphate 3-kinase C OS=Homo sapiens OX=9606 GN=ITPKC PE=1 SV=1	10.6881	3	3	3	1	683	75.2	5.14	4.09956	2	2	2	1	683	75.2	5.14	9.66325	3	3	3	1	683	75.2	5.14
Q9Y5L0	Transportin-3 OS=Homo sapiens OX=9606 GN=TNPO3 PE=1 SV=3	5.20043	3	3	3	1	923	104.1	5.57	3.03359	2	2	2	1	923	104.1	5.57	4.33369	3	3	3	1	923	104.1	5.57
P62314	Small nuclear ribonucleoprotein Sm D1 OS=Homo sapiens OX=9606 GN=SNRPD1 PE=1 SV=1	26.0504	2	3	2	1	119	13.3	11.56	26.0504	2	2	2	1	119	13.3	11.56	43.6975	3	4	3	1	119	13.3	11.56
O14949	Cytochrome b-c1 complex subunit 8 OS=Homo sapiens OX=9606 GN=UQCRQ PE=1 SV=4	25.6098	2	2	2	1	82	9.9	10.08	25.6098	2	2	2	1	82	9.9	10.08	32.9268	3	3	3	1	82	9.9	10.08
P25686	DnaJ homolog subfamily B member 2 OS=Homo sapiens OX=9606 GN=DNAJB2 PE=1 SV=3	6.79012	2	2	1	1	324	35.6	5.95	6.79012	2	2	1	1	324	35.6	5.95	12.6543	3	3	2	1	324	35.6	5.95
P48507	Glutamate--cysteine ligase regulatory subunit OS=Homo sapiens OX=9606 GN=GCLM PE=1 SV=1	10.5839	2	2	2	1	274	30.7	6.02	10.5839	2	2	2	1	274	30.7	6.02	15.3285	3	4	3	1	274	30.7	6.02
Q14517	Protocadherin Fat 1 OS=Homo sapiens OX=9606 GN=FAT1 PE=1 SV=2	0.675676	2	2	2	1	4588	506	5	0.719268	2	2	2	1	4588	506	5	0.915432	3	3	3	1	4588	506	5
Q8NI60	Atypical kinase COQ8A, mitochondrial OS=Homo sapiens OX=9606 GN=COQ8A PE=1 SV=1	4.48223	2	2	2	1	647	71.9	6.99	3.70943	2	2	2	1	647	71.9	6.99	6.02782	3	3	3	1	647	71.9	6.99
Q9HB63	Netrin-4 OS=Homo sapiens OX=9606 GN=NTN4 PE=1 SV=2	5.25478	2	2	2	1	628	70	8.05	4.29936	2	2	2	1	628	70	8.05	6.84713	3	3	3	1	628	70	8.05
O95631	Netrin-1 OS=Homo sapiens OX=9606 GN=NTN1 PE=1 SV=2	1.15894	1	1	1	1	604	67.7	8.76	4.63576	2	2	2	1	604	67.7	8.76	7.28477	3	3	3	1	604	67.7	8.76
Q9BQA1	Methylosome protein 50 OS=Homo sapiens OX=9606 GN=WDR77 PE=1 SV=1	3.50877	1	1	1	1	342	36.7	5.17	6.43275	2	2	2	1	342	36.7	5.17	21.0526	3	3	3	1	342	36.7	5.17
P00488	Coagulation factor XIII A chain OS=Homo sapiens OX=9606 GN=F13A1 PE=1 SV=4									3.55191	2	2	2	1	732	83.2	6.09	5.32787	3	3	3	1	732	83.2	6.09
P11474	Steroid hormone receptor ERR1 OS=Homo sapiens OX=9606 GN=ESRRA PE=1 SV=3									7.32861	2	2	2	1	423	45.5	6.38	11.1111	3	3	3	1	423	45.5	6.38
Q13347	Eukaryotic translation initiation factor 3 subunit I OS=Homo sapiens OX=9606 GN=EIF3I PE=1 SV=1									7.07692	2	2	2	1	325	36.5	5.64	10.1538	3	3	3	1	325	36.5	5.64
Q15847	Adipogenesis regulatory factor OS=Homo sapiens OX=9606 GN=ADIRF PE=1 SV=1									59.2105	2	2	2	1	76	7.9	5.31	78.9474	3	3	3	1	76	7.9	5.31
Q8WUM4	Programmed cell death 6-interacting protein OS=Homo sapiens OX=9606 GN=PDCD6IP PE=1 SV=1	9.79263	7	7	7	1	868	96	6.52	1.4977	1	1	1	1	868	96	6.52	3.57143	3	3	3	1	868	96	6.52
Q8N6H7	ADP-ribosylation factor GTPase-activating protein 2 OS=Homo sapiens OX=9606 GN=ARFGAP2 PE=1 SV=1	16.5067	6	6	6	1	521	56.7	7.99	3.45489	1	1	1	1	521	56.7	7.99	8.4453	3	3	3	1	521	56.7	7.99
Q9Y315	Deoxyribose-phosphate aldolase OS=Homo sapiens OX=9606 GN=DERA PE=1 SV=2	24.2138	6	6	6	1	318	35.2	8.94	3.14465	1	1	1	1	318	35.2	8.94	14.4654	3	3	3	1	318	35.2	8.94
Q14444	Caprin-1 OS=Homo sapiens OX=9606 GN=CAPRIN1 PE=1 SV=2	8.74471	5	5	5	1	709	78.3	5.25	1.55148	1	1	1	1	709	78.3	5.25	5.50071	3	3	3	1	709	78.3	5.25
Q9Y619	Mitochondrial ornithine transporter 1 OS=Homo sapiens OX=9606 GN=SLC25A15 PE=1 SV=1	20.2658	5	5	5	1	301	32.7	9.13	2.32558	1	1	1	1	301	32.7	9.13	16.6113	3	3	3	1	301	32.7	9.13
P38159	RNA-binding motif protein, X chromosome OS=Homo sapiens OX=9606 GN=RBMX PE=1 SV=3	11.509	4	4	4	1	391	42.3	10.05	3.32481	1	1	1	1	391	42.3	10.05	8.95141	3	3	3	1	391	42.3	10.05
Q15691	Microtubule-associated protein RP/EB family member 1 OS=Homo sapiens OX=9606 GN=MAPRE1 PE=1 SV=3	23.5075	4	4	4	1	268	30	5.14	3.73134	1	1	1	1	268	30	5.14	16.791	3	3	3	1	268	30	5.14
Q5VZL5	Zinc finger MYM-type protein 4 OS=Homo sapiens OX=9606 GN=ZMYM4 PE=1 SV=1	3.48837	4	4	4	1	1548	172.7	6.84	0.775194	1	1	1	1	1548	172.7	6.84	2.77778	3	3	3	1	1548	172.7	6.84
O15541	RING finger protein 113A OS=Homo sapiens OX=9606 GN=RNF113A PE=1 SV=1	13.7026	3	3	3	1	343	38.8	5.69	3.79009	1	1	1	1	343	38.8	5.69	12.5364	3	3	2	1	343	38.8	5.69
P23229	Integrin alpha-6 OS=Homo sapiens OX=9606 GN=ITGA6 PE=1 SV=5	3.18584	3	3	3	1	1130	126.5	6.61	1.23894	1	1	1	1	1130	126.5	6.61	3.89381	3	3	3	1	1130	126.5	6.61
P25787	Proteasome subunit alpha type-2 OS=Homo sapiens OX=9606 GN=PSMA2 PE=1 SV=2	26.0684	3	3	3	1	234	25.9	7.43	8.11966	1	1	1	1	234	25.9	7.43	20.0855	3	3	3	1	234	25.9	7.43
Q9NWU5	39S ribosomal protein L22, mitochondrial OS=Homo sapiens OX=9606 GN=MRPL22 PE=1 SV=1	14.5631	3	3	3	1	206	23.6	9.94	5.82524	1	1	1	1	206	23.6	9.94	17.9612	3	3	3	1	206	23.6	9.94
Q9Y295	Developmentally-regulated GTP-binding protein 1 OS=Homo sapiens OX=9606 GN=DRG1 PE=1 SV=1	7.62943	3	3	3	1	367	40.5	8.9	2.99728	1	1	1	1	367	40.5	8.9	7.62943	3	3	3	1	367	40.5	8.9
O43164	E3 ubiquitin-protein ligase Praja-2 OS=Homo sapiens OX=9606 GN=PJA2 PE=1 SV=4	4.09605	2	2	2	1	708	78.2	4.39	2.40113	1	1	1	1	708	78.2	4.39	6.35593	3	3	3	1	708	78.2	4.39
O75843	AP-1 complex subunit gamma-like 2 OS=Homo sapiens OX=9606 GN=AP1G2 PE=1 SV=1	2.80255	2	2	2	1	785	87.1	6.55	1.27389	1	1	1	1	785	87.1	6.55	4.4586	3	3	3	1	785	87.1	6.55
Q8TAQ2	SWI/SNF complex subunit SMARCC2 OS=Homo sapiens OX=9606 GN=SMARCC2 PE=1 SV=1	1.89456	2	2	2	1	1214	132.8	5.69	0.906096	1	1	1	1	1214	132.8	5.69	3.37727	3	3	1	1	1214	132.8	5.69
Q8WWC4	m-AAA protease-interacting protein 1, mitochondrial OS=Homo sapiens OX=9606 GN=MAIP1 PE=1 SV=1	6.87285	2	2	2	1	291	32.5	9.17	3.78007	1	2	1	1	291	32.5	9.17	12.0275	3	3	3	1	291	32.5	9.17
Q9UHA3	Probable ribosome biogenesis protein RLP24 OS=Homo sapiens OX=9606 GN=RSL24D1 PE=1 SV=1	11.6564	2	2	2	1	163	19.6	9.98	7.36196	1	1	1	1	163	19.6	9.98	22.6994	3	3	3	1	163	19.6	9.98
Q9ULD4	Bromodomain and PHD finger-containing protein 3 OS=Homo sapiens OX=9606 GN=BRPF3 PE=1 SV=2	1.16183	2	2	1	1	1205	135.7	6.58	0.580913	1	1	1	1	1205	135.7	6.58	1.74274	3	3	1	1	1205	135.7	6.58
Q9Y3D9	28S ribosomal protein S23, mitochondrial OS=Homo sapiens OX=9606 GN=MRPS23 PE=1 SV=2	10.5263	2	2	2	1	190	21.8	8.9	5.26316	1	1	1	1	190	21.8	8.9	15.7895	3	3	3	1	190	21.8	8.9
O94874	E3 UFM1-protein ligase 1 OS=Homo sapiens OX=9606 GN=UFL1 PE=1 SV=2	2.01511	1	1	1	1	794	89.5	6.79	1.38539	1	1	1	1	794	89.5	6.79	7.0529	3	3	3	1	794	89.5	6.79
P13807	Glycogen [starch] synthase, muscle OS=Homo sapiens OX=9606 GN=GYS1 PE=1 SV=2	2.98507	1	1	1	1	737	83.7	6.18	1.08548	1	1	1	1	737	83.7	6.18	7.327	3	3	3	1	737	83.7	6.18
P50542	Peroxisomal targeting signal 1 receptor OS=Homo sapiens OX=9606 GN=PEX5 PE=1 SV=3	4.06886	1	1	1	1	639	70.8	4.54	2.34742	1	1	1	1	639	70.8	4.54	7.51174	3	3	3	1	639	70.8	4.54
Q86UY5	Protein FAM83A OS=Homo sapiens OX=9606 GN=FAM83A PE=1 SV=1	2.53456	1	1	1	1	434	47.4	8.82	3.22581	1	1	1	1	434	47.4	8.82	9.447	3	3	3	1	434	47.4	8.82
Q8IV32	Coiled-coil domain-containing protein 71 OS=Homo sapiens OX=9606 GN=CCDC71 PE=1 SV=3	1.71306	1	1	1	1	467	49.6	11.8	2.99786	1	1	1	1	467	49.6	11.8	6.63812	3	3	3	1	467	49.6	11.8
Q99829	Copine-1 OS=Homo sapiens OX=9606 GN=CPNE1 PE=1 SV=1	1.67598	1	1	1	1	537	59	5.83	1.30354	1	1	1	1	537	59	5.83	7.07635	3	3	3	1	537	59	5.83
Q9H4B6	Protein salvador homolog 1 OS=Homo sapiens OX=9606 GN=SAV1 PE=1 SV=2	3.13316	1	1	1	1	383	44.6	9.09	2.61097	1	1	1	1	383	44.6	9.09	8.35509	3	3	3	1	383	44.6	9.09
Q9HAF1	Chromatin modification-related protein MEAF6 OS=Homo sapiens OX=9606 GN=MEAF6 PE=1 SV=1	10.9948	1	1	1	1	191	21.6	9.32	10.9948	1	1	1	1	191	21.6	9.32	26.178	3	3	3	1	191	21.6	9.32
Q9UJK0	Ribosome biogenesis protein TSR3 homolog OS=Homo sapiens OX=9606 GN=TSR3 PE=1 SV=1	5.44872	1	1	1	1	312	33.6	6.87	2.5641	1	1	1	1	312	33.6	6.87	13.4615	3	3	3	1	312	33.6	6.87
Q9UPN7	Serine/threonine-protein phosphatase 6 regulatory subunit 1 OS=Homo sapiens OX=9606 GN=PPP6R1 PE=1 SV=5	2.83768	1	1	1	1	881	96.7	4.55	2.83768	1	1	1	1	881	96.7	4.55	5.22134	3	3	3	1	881	96.7	4.55
Q9UKV3	Apoptotic chromatin condensation inducer in the nucleus OS=Homo sapiens OX=9606 GN=ACIN1 PE=1 SV=2	6.56227	5	6	5	1	1341	151.8	6.43									3.13199	3	3	3	1	1341	151.8	6.43
Q9H4M9	EH domain-containing protein 1 OS=Homo sapiens OX=9606 GN=EHD1 PE=1 SV=2	18.1648	5	5	5	1	534	60.6	6.83									13.4831	3	3	3	1	534	60.6	6.83
Q5SRD1	Putative mitochondrial import inner membrane translocase subunit Tim23B OS=Homo sapiens OX=9606 GN=TIMM23B PE=5 SV=2	34.2412	4	4	4	1	257	28	9.39									18.2879	3	3	3	1	257	28	9.39
Q9Y697	Cysteine desulfurase, mitochondrial OS=Homo sapiens OX=9606 GN=NFS1 PE=1 SV=3	14.0044	4	4	4	1	457	50.2	8.31									10.5033	3	3	3	1	457	50.2	8.31
P52292	Importin subunit alpha-1 OS=Homo sapiens OX=9606 GN=KPNA2 PE=1 SV=1	9.07372	3	4	3	1	529	57.8	5.4									9.07372	3	3	3	1	529	57.8	5.4
P14373	Zinc finger protein RFP OS=Homo sapiens OX=9606 GN=TRIM27 PE=1 SV=1	7.79727	3	3	3	1	513	58.5	6.21									8.18713	3	3	3	1	513	58.5	6.21
Q13043	Serine/threonine-protein kinase 4 OS=Homo sapiens OX=9606 GN=STK4 PE=1 SV=2	8.82957	3	3	1	1	487	55.6	5.07									8.82957	3	3	1	1	487	55.6	5.07
Q96CS3	FAS-associated factor 2 OS=Homo sapiens OX=9606 GN=FAF2 PE=1 SV=2	9.88764	3	3	3	1	445	52.6	5.62									9.88764	3	3	3	1	445	52.6	5.62
Q96FJ2	Dynein light chain 2, cytoplasmic OS=Homo sapiens OX=9606 GN=DYNLL2 PE=1 SV=1	51.6854	3	3	2	1	89	10.3	7.37									49.4382	3	4	1	1	89	10.3	7.37
Q9NTW7	Zinc finger protein 64 homolog, isoforms 3 and 4 OS=Homo sapiens OX=9606 GN=ZFP64 PE=1 SV=3	4.96124	2	3	2	1	645	72.2	8.43									6.66667	3	4	3	1	645	72.2	8.43
O15230	Laminin subunit alpha-5 OS=Homo sapiens OX=9606 GN=LAMA5 PE=1 SV=8	0.730717	2	2	2	1	3695	399.5	7.02									0.97429	3	3	3	1	3695	399.5	7.02
P17028	Zinc finger protein 24 OS=Homo sapiens OX=9606 GN=ZNF24 PE=1 SV=4	7.06522	2	2	2	1	368	42.1	6.21									8.42391	3	3	3	1	368	42.1	6.21
P35869	Aryl hydrocarbon receptor OS=Homo sapiens OX=9606 GN=AHR PE=1 SV=2	3.06604	2	2	2	1	848	96.1	6.38									5.18868	3	3	3	1	848	96.1	6.38
P51532	Transcription activator BRG1 OS=Homo sapiens OX=9606 GN=SMARCA4 PE=1 SV=2	1.45719	2	2	2	1	1647	184.5	7.88									2.00364	3	3	3	1	1647	184.5	7.88
Q14202	Zinc finger MYM-type protein 3 OS=Homo sapiens OX=9606 GN=ZMYM3 PE=1 SV=2	2.48175	2	2	2	1	1370	152.3	6.35									3.28467	3	3	3	1	1370	152.3	6.35
Q6SJ93	Protein FAM111B OS=Homo sapiens OX=9606 GN=FAM111B PE=1 SV=1	2.58856	2	2	2	1	734	84.6	8.59									6.67575	3	3	3	1	734	84.6	8.59
Q9BVQ7	Spermatogenesis-associated protein 5-like protein 1 OS=Homo sapiens OX=9606 GN=SPATA5L1 PE=1 SV=2	5.04648	2	2	2	1	753	80.7	8.09									6.64011	3	3	3	1	753	80.7	8.09
Q9NVP1	ATP-dependent RNA helicase DDX18 OS=Homo sapiens OX=9606 GN=DDX18 PE=1 SV=2	3.8806	2	2	2	1	670	75.4	9.5									5.37313	3	3	3	1	670	75.4	9.5
P42695	Condensin-2 complex subunit D3 OS=Homo sapiens OX=9606 GN=NCAPD3 PE=1 SV=2	0.734312	1	1	1	1	1498	168.8	7.5									2.53672	3	3	3	1	1498	168.8	7.5
P49674	Casein kinase I isoform epsilon OS=Homo sapiens OX=9606 GN=CSNK1E PE=1 SV=1	3.36538	1	1	1	1	416	47.3	9.66									9.61538	3	3	3	1	416	47.3	9.66
Q8N9T8	Protein KRI1 homolog OS=Homo sapiens OX=9606 GN=KRI1 PE=1 SV=3	1.99147	1	1	1	1	703	82.5	5.14									5.83215	3	3	3	1	703	82.5	5.14
Q9NS56	E3 ubiquitin-protein ligase Topors OS=Homo sapiens OX=9606 GN=TOPORS PE=1 SV=1	1.24402	1	1	1	1	1045	119.1	9.51									3.54067	3	3	3	1	1045	119.1	9.51
O43731	ER lumen protein-retaining receptor 3 OS=Homo sapiens OX=9606 GN=KDELR3 PE=2 SV=1																	1.39552	3	3	3	1	2723	304.6	7.39
P82979	SAP domain-containing ribonucleoprotein OS=Homo sapiens OX=9606 GN=SARNP PE=1 SV=3																	10.8197	3	4	1	1	305	35	8.79
Q68DK2	Zinc finger FYVE domain-containing protein 26 OS=Homo sapiens OX=9606 GN=ZFYVE26 PE=1 SV=3																	17.0732	3	3	3	1	246	28.6	10.51
Q86U86	Protein polybromo-1 OS=Homo sapiens OX=9606 GN=PBRM1 PE=1 SV=1																	7.71513	3	3	3	1	674	76.1	6.07
Q8WXX7	Autism susceptibility gene 2 protein OS=Homo sapiens OX=9606 GN=AUTS2 PE=1 SV=1																	14.1667	3	3	3	1	240	27.7	7.61
Q92817	Envoplakin OS=Homo sapiens OX=9606 GN=EVPL PE=1 SV=3																	3.52941	3	3	1	1	1105	122.8	5.76
P48735	Isocitrate dehydrogenase [NADP], mitochondrial OS=Homo sapiens OX=9606 GN=IDH2 PE=1 SV=2	17.2566	7	7	6	1	452	50.9	8.69	21.0177	8	8	8	1	452	50.9	8.69	6.41593	2	2	2	1	452	50.9	8.69
Q01518	Adenylyl cyclase-associated protein 1 OS=Homo sapiens OX=9606 GN=CAP1 PE=1 SV=5	6.10526	2	2	2	1	475	51.9	8.06	22.3158	8	8	8	1	475	51.9	8.06	4.42105	2	2	2	1	475	51.9	8.06
P48047	ATP synthase subunit O, mitochondrial OS=Homo sapiens OX=9606 GN=ATP5PO PE=1 SV=1	26.2911	5	6	5	1	213	23.3	9.96	44.6009	7	8	7	1	213	23.3	9.96	9.38967	2	3	2	1	213	23.3	9.96
P60900	Proteasome subunit alpha type-6 OS=Homo sapiens OX=9606 GN=PSMA6 PE=1 SV=1	17.4797	3	3	3	1	246	27.4	6.76	36.9919	7	7	7	1	246	27.4	6.76	12.1951	2	2	2	1	246	27.4	6.76
Q15907	Ras-related protein Rab-11B OS=Homo sapiens OX=9606 GN=RAB11B PE=1 SV=4	18.3486	4	4	3	1	218	24.5	5.94	27.5229	6	6	5	1	218	24.5	5.94	8.7156	2	2	1	1	218	24.5	5.94
Q8WUK0	Phosphatidylglycerophosphatase and protein-tyrosine phosphatase 1 OS=Homo sapiens OX=9606 GN=PTPMT1 PE=1 SV=1	25.3731	4	4	4	1	201	22.8	9.77	35.8209	6	6	6	1	201	22.8	9.77	10.9453	2	2	2	1	201	22.8	9.77
Q8TB37	Iron-sulfur protein NUBPL OS=Homo sapiens OX=9606 GN=NUBPL PE=1 SV=3	15.674	3	3	3	1	319	34.1	9.04	26.9592	6	6	6	1	319	34.1	9.04	12.2257	2	2	2	1	319	34.1	9.04
P09622	Dihydrolipoyl dehydrogenase, mitochondrial OS=Homo sapiens OX=9606 GN=DLD PE=1 SV=2	5.89391	2	2	2	1	509	54.1	7.85	16.8959	6	6	6	1	509	54.1	7.85	4.91159	2	2	2	1	509	54.1	7.85
P11166	Solute carrier family 2, facilitated glucose transporter member 1 OS=Homo sapiens OX=9606 GN=SLC2A1 PE=1 SV=2	10.5691	6	8	6	1	492	54	8.72	8.53659	5	6	5	1	492	54	8.72	5.4878	2	2	2	1	492	54	8.72
O43278	Kunitz-type protease inhibitor 1 OS=Homo sapiens OX=9606 GN=SPINT1 PE=1 SV=2	12.8544	6	6	6	1	529	58.4	6.29	10.9641	5	6	5	1	529	58.4	6.29	4.15879	2	2	2	1	529	58.4	6.29
Q13131	5'-AMP-activated protein kinase catalytic subunit alpha-1 OS=Homo sapiens OX=9606 GN=PRKAA1 PE=1 SV=4	12.3435	5	5	5	1	559	64	8.12	9.48122	5	5	5	1	559	64	8.12	3.75671	2	2	2	1	559	64	8.12
P46060	Ran GTPase-activating protein 1 OS=Homo sapiens OX=9606 GN=RANGAP1 PE=1 SV=1	7.83646	4	4	4	1	587	63.5	4.68	10.0511	5	5	5	1	587	63.5	4.68	3.91823	2	2	2	1	587	63.5	4.68
P25786	Proteasome subunit alpha type-1 OS=Homo sapiens OX=9606 GN=PSMA1 PE=1 SV=1	16.3498	3	3	3	1	263	29.5	6.61	26.616	5	5	5	1	263	29.5	6.61	8.74525	2	2	2	1	263	29.5	6.61
Q16719	Kynureninase OS=Homo sapiens OX=9606 GN=KYNU PE=1 SV=1	6.66667	2	2	2	1	465	52.3	7.03	14.6237	5	6	5	1	465	52.3	7.03	6.66667	2	2	2	1	465	52.3	7.03
P04040	Catalase OS=Homo sapiens OX=9606 GN=CAT PE=1 SV=3	2.46679	1	1	1	1	527	59.7	7.39	14.4213	5	5	5	1	527	59.7	7.39	7.02087	2	2	2	1	527	59.7	7.39
Q01469	Fatty acid-binding protein 5 OS=Homo sapiens OX=9606 GN=FABP5 PE=1 SV=3	8.14815	1	1	1	1	135	15.2	7.01	48.1481	5	6	5	1	135	15.2	7.01	18.5185	2	2	2	1	135	15.2	7.01
P60228	Eukaryotic translation initiation factor 3 subunit E OS=Homo sapiens OX=9606 GN=EIF3E PE=1 SV=1	16.8539	8	8	8	1	445	52.2	6.04	8.31461	4	4	4	1	445	52.2	6.04	6.51685	2	2	2	1	445	52.2	6.04
Q9H223	EH domain-containing protein 4 OS=Homo sapiens OX=9606 GN=EHD4 PE=1 SV=1	13.4935	6	6	5	1	541	61.1	6.76	7.7634	4	4	4	1	541	61.1	6.76	4.80591	2	2	2	1	541	61.1	6.76
Q9NZ08	Endoplasmic reticulum aminopeptidase 1 OS=Homo sapiens OX=9606 GN=ERAP1 PE=1 SV=3	6.26993	5	5	5	1	941	107.2	6.46	5.10096	4	4	4	1	941	107.2	6.46	2.76302	2	2	2	1	941	107.2	6.46
Q9NR30	Nucleolar RNA helicase 2 OS=Homo sapiens OX=9606 GN=DDX21 PE=1 SV=5	6.76884	4	5	4	1	783	87.3	9.28	7.66284	4	4	4	1	783	87.3	9.28	3.95913	2	2	2	1	783	87.3	9.28
P06702	Protein S100-A9 OS=Homo sapiens OX=9606 GN=S100A9 PE=1 SV=1	37.7193	4	4	4	1	114	13.2	6.13	44.7368	4	6	4	1	114	13.2	6.13	20.1754	2	2	2	1	114	13.2	6.13
O75152	Zinc finger CCCH domain-containing protein 11A OS=Homo sapiens OX=9606 GN=ZC3H11A PE=1 SV=3	4.81481	3	3	3	1	810	89.1	8.37	5.30864	4	4	3	1	810	89.1	8.37	2.59259	2	2	2	1	810	89.1	8.37
P09382	Galectin-1 OS=Homo sapiens OX=9606 GN=LGALS1 PE=1 SV=2	26.6667	3	3	3	1	135	14.7	5.5	37.7778	4	4	4	1	135	14.7	5.5	20	2	2	2	1	135	14.7	5.5
Q92506	Estradiol 17-beta-dehydrogenase 8 OS=Homo sapiens OX=9606 GN=HSD17B8 PE=1 SV=2	16.092	3	3	3	1	261	27	6.54	21.8391	4	4	4	1	261	27	6.54	10.728	2	2	2	1	261	27	6.54
Q96JM3	Chromosome alignment-maintaining phosphoprotein 1 OS=Homo sapiens OX=9606 GN=CHAMP1 PE=1 SV=2	4.18719	3	3	3	1	812	89	8.44	6.52709	4	4	4	1	812	89	8.44	3.07882	2	2	2	1	812	89	8.44
P51991	Heterogeneous nuclear ribonucleoprotein A3 OS=Homo sapiens OX=9606 GN=HNRNPA3 PE=1 SV=2	6.08466	2	3	1	1	378	39.6	9.01	13.7566	4	5	3	1	378	39.6	9.01	7.14286	2	3	1	1	378	39.6	9.01
P82921	28S ribosomal protein S21, mitochondrial OS=Homo sapiens OX=9606 GN=MRPS21 PE=1 SV=3	29.8851	2	3	2	1	87	10.7	9.92	37.931	4	6	4	1	87	10.7	9.92	29.8851	2	3	2	1	87	10.7	9.92
P36871	Phosphoglucomutase-1 OS=Homo sapiens OX=9606 GN=PGM1 PE=1 SV=3	4.09253	2	2	2	1	562	61.4	6.76	7.29537	4	4	4	1	562	61.4	6.76	4.27046	2	2	2	1	562	61.4	6.76
Q12905	Interleukin enhancer-binding factor 2 OS=Homo sapiens OX=9606 GN=ILF2 PE=1 SV=2	6.41026	2	2	2	1	390	43	5.26	16.4103	4	4	4	1	390	43	5.26	6.41026	2	2	2	1	390	43	5.26
Q8IYM9	E3 ubiquitin-protein ligase TRIM22 OS=Homo sapiens OX=9606 GN=TRIM22 PE=1 SV=1	4.41767	2	2	2	1	498	56.9	7.72	8.43373	4	4	4	1	498	56.9	7.72	4.21687	2	2	2	1	498	56.9	7.72
Q92688	Acidic leucine-rich nuclear phosphoprotein 32 family member B OS=Homo sapiens OX=9606 GN=ANP32B PE=1 SV=1	10.757	2	2	2	1	251	28.8	4.06	16.7331	4	4	2	1	251	28.8	4.06	10.757	2	2	1	1	251	28.8	4.06
Q9NWB1	RNA binding protein fox-1 homolog 1 OS=Homo sapiens OX=9606 GN=RBFOX1 PE=1 SV=2	6.54912	2	2	2	1	397	42.8	6.86	10.8312	4	4	4	1	397	42.8	6.86	6.54912	2	2	2	1	397	42.8	6.86
Q9NXE4	Sphingomyelin phosphodiesterase 4 OS=Homo sapiens OX=9606 GN=SMPD4 PE=1 SV=3	3.4642	2	2	2	1	866	97.7	8.27	6.00462	4	4	4	1	866	97.7	8.27	3.34873	2	2	2	1	866	97.7	8.27
O14734	Acyl-coenzyme A thioesterase 8 OS=Homo sapiens OX=9606 GN=ACOT8 PE=1 SV=1	5.01567	1	1	1	1	319	35.9	7.56	23.1975	4	4	4	1	319	35.9	7.56	10.9718	2	2	2	1	319	35.9	7.56
Q9NYQ8	Protocadherin Fat 2 OS=Homo sapiens OX=9606 GN=FAT2 PE=1 SV=2	0.551851	1	1	1	1	4349	479	5.16	1.33364	4	4	4	1	4349	479	5.16	0.735801	2	2	2	1	4349	479	5.16
Q9UL46	Proteasome activator complex subunit 2 OS=Homo sapiens OX=9606 GN=PSME2 PE=1 SV=4	6.69456	1	1	1	1	239	27.4	5.73	18.41	4	4	4	1	239	27.4	5.73	12.1339	2	2	2	1	239	27.4	5.73
P08134	Rho-related GTP-binding protein RhoC OS=Homo sapiens OX=9606 GN=RHOC PE=1 SV=1									22.2798	4	4	4	1	193	22	6.58	11.9171	2	2	2	1	193	22	6.58
Q96CW5	Gamma-tubulin complex component 3 OS=Homo sapiens OX=9606 GN=TUBGCP3 PE=1 SV=2									4.5204	4	4	4	1	907	103.5	8.12	3.0871	2	2	2	1	907	103.5	8.12
P55265	Double-stranded RNA-specific adenosine deaminase OS=Homo sapiens OX=9606 GN=ADAR PE=1 SV=4	9.78793	10	10	10	1	1226	136	8.65	3.01794	3	3	3	1	1226	136	8.65	2.36542	2	2	2	1	1226	136	8.65
Q00534	Cyclin-dependent kinase 6 OS=Homo sapiens OX=9606 GN=CDK6 PE=1 SV=1	24.2331	7	8	6	1	326	36.9	6.46	8.28221	3	3	2	1	326	36.9	6.46	5.52147	2	3	1	1	326	36.9	6.46
P31930	Cytochrome b-c1 complex subunit 1, mitochondrial OS=Homo sapiens OX=9606 GN=UQCRC1 PE=1 SV=3	16.0417	6	7	6	1	480	52.6	6.37	8.125	3	3	3	1	480	52.6	6.37	5	2	2	2	1	480	52.6	6.37
Q16181	Septin-7 OS=Homo sapiens OX=9606 GN=SEPT7 PE=1 SV=2	21.0526	6	7	6	1	437	50.6	8.63	12.8146	3	4	3	1	437	50.6	8.63	10.7551	2	2	2	1	437	50.6	8.63
O75880	Protein SCO1 homolog, mitochondrial OS=Homo sapiens OX=9606 GN=SCO1 PE=1 SV=1	20.2658	5	5	5	1	301	33.8	8.88	13.6213	3	4	3	1	301	33.8	8.88	7.97342	2	2	2	1	301	33.8	8.88
P78345	Ribonuclease P protein subunit p38 OS=Homo sapiens OX=9606 GN=RPP38 PE=1 SV=2	20.8481	5	5	5	1	283	31.8	9.92	14.4876	3	3	3	1	283	31.8	9.92	7.77385	2	2	2	1	283	31.8	9.92
Q13643	Four and a half LIM domains protein 3 OS=Homo sapiens OX=9606 GN=FHL3 PE=1 SV=4	21.0714	5	5	5	1	280	31.2	6.2	10	3	3	3	1	280	31.2	6.2	12.8571	2	2	2	1	280	31.2	6.2
Q8NB90	Spermatogenesis-associated protein 5 OS=Homo sapiens OX=9606 GN=SPATA5 PE=1 SV=3	6.71892	4	5	3	1	893	97.8	5.66	4.03135	3	3	2	1	893	97.8	5.66	2.91153	2	3	1	1	893	97.8	5.66
O75390	Citrate synthase, mitochondrial OS=Homo sapiens OX=9606 GN=CS PE=1 SV=2	9.87124	4	4	4	1	466	51.7	8.32	7.93991	3	3	3	1	466	51.7	8.32	5.79399	2	2	2	1	466	51.7	8.32
P43307	Translocon-associated protein subunit alpha OS=Homo sapiens OX=9606 GN=SSR1 PE=1 SV=3	18.1818	3	6	3	1	286	32.2	4.49	11.8881	3	7	3	1	286	32.2	4.49	9.09091	2	2	2	1	286	32.2	4.49
Q8NHH9	Atlastin-2 OS=Homo sapiens OX=9606 GN=ATL2 PE=1 SV=2	7.37564	3	4	2	1	583	66.2	5.48	5.8319	3	5	2	1	583	66.2	5.48	4.11664	2	3	1	1	583	66.2	5.48
Q8WUP2	Filamin-binding LIM protein 1 OS=Homo sapiens OX=9606 GN=FBLIM1 PE=1 SV=2	11.2601	3	4	3	1	373	40.6	6.02	13.6729	3	3	3	1	373	40.6	6.02	8.84718	2	2	2	1	373	40.6	6.02
Q9P035	Very-long-chain (3R)-3-hydroxyacyl-CoA dehydratase 3 OS=Homo sapiens OX=9606 GN=HACD3 PE=1 SV=2	10.4972	3	4	3	1	362	43.1	8.94	10.7735	3	3	3	1	362	43.1	8.94	9.94475	2	3	2	1	362	43.1	8.94
P20700	Lamin-B1 OS=Homo sapiens OX=9606 GN=LMNB1 PE=1 SV=2	5.9727	3	3	3	1	586	66.4	5.16	6.14334	3	3	3	1	586	66.4	5.16	3.41297	2	2	1	1	586	66.4	5.16
Q96AG4	Leucine-rich repeat-containing protein 59 OS=Homo sapiens OX=9606 GN=LRRC59 PE=1 SV=1	13.355	3	3	3	1	307	34.9	9.57	13.355	3	3	3	1	307	34.9	9.57	8.14332	2	2	2	1	307	34.9	9.57
Q9BRX2	Protein pelota homolog OS=Homo sapiens OX=9606 GN=PELO PE=1 SV=2	10.3896	3	3	3	1	385	43.3	6.34	9.09091	3	3	3	1	385	43.3	6.34	4.15584	2	2	2	1	385	43.3	6.34
Q9Y312	Protein AAR2 homolog OS=Homo sapiens OX=9606 GN=AAR2 PE=1 SV=2	10.6771	3	3	3	1	384	43.4	5.96	11.9792	3	3	3	1	384	43.4	5.96	9.11458	2	2	2	1	384	43.4	5.96
Q9NVN8	Guanine nucleotide-binding protein-like 3-like protein OS=Homo sapiens OX=9606 GN=GNL3L PE=1 SV=1	4.12371	2	4	1	1	582	65.5	8.44	5.84192	3	4	1	1	582	65.5	8.44	4.12371	2	4	1	1	582	65.5	8.44
P62318	Small nuclear ribonucleoprotein Sm D3 OS=Homo sapiens OX=9606 GN=SNRPD3 PE=1 SV=1	23.0159	2	3	2	1	126	13.9	10.32	31.746	3	3	3	1	126	13.9	10.32	15.0794	2	3	2	1	126	13.9	10.32
O00151	PDZ and LIM domain protein 1 OS=Homo sapiens OX=9606 GN=PDLIM1 PE=1 SV=4	14.5897	2	2	2	1	329	36	7.02	11.2462	3	3	3	1	329	36	7.02	9.42249	2	2	2	1	329	36	7.02
P16152	Carbonyl reductase [NADPH] 1 OS=Homo sapiens OX=9606 GN=CBR1 PE=1 SV=3	13.7184	2	2	2	1	277	30.4	8.32	11.5523	3	3	3	1	277	30.4	8.32	13.7184	2	2	2	1	277	30.4	8.32
Q9BVV7	Mitochondrial import inner membrane translocase subunit Tim21 OS=Homo sapiens OX=9606 GN=TIMM21 PE=1 SV=1	10.0806	2	2	2	1	248	28.2	9.7	13.7097	3	3	3	1	248	28.2	9.7	10.0806	2	3	2	1	248	28.2	9.7
Q9Y5Y2	Cytosolic Fe-S cluster assembly factor NUBP2 OS=Homo sapiens OX=9606 GN=NUBP2 PE=1 SV=1	18.4502	2	2	2	1	271	28.8	5.83	23.6162	3	3	3	1	271	28.8	5.83	18.8192	2	2	2	1	271	28.8	5.83
O75251	NADH dehydrogenase [ubiquinone] iron-sulfur protein 7, mitochondrial OS=Homo sapiens OX=9606 GN=NDUFS7 PE=1 SV=3	6.57277	1	1	1	1	213	23.5	9.99	23.4742	3	3	3	1	213	23.5	9.99	9.38967	2	2	2	1	213	23.5	9.99
P28062	Proteasome subunit beta type-8 OS=Homo sapiens OX=9606 GN=PSMB8 PE=1 SV=3	5.07246	1	1	1	1	276	30.3	7.43	14.1304	3	3	3	1	276	30.3	7.43	8.69565	2	2	2	1	276	30.3	7.43
P52895	Aldo-keto reductase family 1 member C2 OS=Homo sapiens OX=9606 GN=AKR1C2 PE=1 SV=3	6.81115	1	1	1	1	323	36.7	7.49	13.0031	3	3	1	1	323	36.7	7.49	9.28793	2	2	2	1	323	36.7	7.49
Q15181	Inorganic pyrophosphatase OS=Homo sapiens OX=9606 GN=PPA1 PE=1 SV=2	7.61246	1	1	1	1	289	32.6	5.86	20.0692	3	3	3	1	289	32.6	5.86	16.955	2	2	2	1	289	32.6	5.86
Q5JPH6	Probable glutamate--tRNA ligase, mitochondrial OS=Homo sapiens OX=9606 GN=EARS2 PE=1 SV=2	1.91205	1	1	1	1	523	58.7	8.76	6.69216	3	3	3	1	523	58.7	8.76	7.07457	2	2	2	1	523	58.7	8.76
Q8NE86	Calcium uniporter protein, mitochondrial OS=Homo sapiens OX=9606 GN=MCU PE=1 SV=1	3.4188	1	1	1	1	351	39.8	8.65	12.5356	3	3	3	1	351	39.8	8.65	8.26211	2	2	2	1	351	39.8	8.65
Q9HB71	Calcyclin-binding protein OS=Homo sapiens OX=9606 GN=CACYBP PE=1 SV=2	10.0877	1	1	1	1	228	26.2	8.25	23.6842	3	3	3	1	228	26.2	8.25	16.2281	2	2	2	1	228	26.2	8.25
Q9NXW2	DnaJ homolog subfamily B member 12 OS=Homo sapiens OX=9606 GN=DNAJB12 PE=1 SV=4	2.93333	1	1	1	1	375	41.8	8.53	12.5333	3	3	3	1	375	41.8	8.53	10.4	2	2	2	1	375	41.8	8.53
P39687	Acidic leucine-rich nuclear phosphoprotein 32 family member A OS=Homo sapiens OX=9606 GN=ANP32A PE=1 SV=1									14.4578	3	3	1	1	249	28.6	4.09	8.43373	2	2	1	1	249	28.6	4.09
Q14393	Growth arrest-specific protein 6 OS=Homo sapiens OX=9606 GN=GAS6 PE=1 SV=3									5.75221	3	3	3	1	678	74.9	5.69	3.09735	2	2	2	1	678	74.9	5.69
Q99729	Heterogeneous nuclear ribonucleoprotein A/B OS=Homo sapiens OX=9606 GN=HNRNPAB PE=1 SV=2									11.4458	3	4	2	1	332	36.2	8.21	7.53012	2	3	1	1	332	36.2	8.21
Q9BPZ7	Target of rapamycin complex 2 subunit MAPKAP1 OS=Homo sapiens OX=9606 GN=MAPKAP1 PE=1 SV=2									4.98084	3	3	3	1	522	59.1	7.55	4.5977	2	2	2	1	522	59.1	7.55
Q9P2R3	Rabankyrin-5 OS=Homo sapiens OX=9606 GN=ANKFY1 PE=1 SV=2	6.67237	6	6	6	1	1169	128.3	6.1	1.71086	2	2	2	1	1169	128.3	6.1	2.65184	2	2	2	1	1169	128.3	6.1
P55809	Succinyl-CoA:3-ketoacid coenzyme A transferase 1, mitochondrial OS=Homo sapiens OX=9606 GN=OXCT1 PE=1 SV=1	16.7308	5	5	5	1	520	56.1	7.46	6.15385	2	2	2	1	520	56.1	7.46	6.15385	2	2	2	1	520	56.1	7.46
Q9P0J0	NADH dehydrogenase [ubiquinone] 1 alpha subcomplex subunit 13 OS=Homo sapiens OX=9606 GN=NDUFA13 PE=1 SV=3	34.7222	4	5	4	1	144	16.7	8.43	14.5833	2	3	2	1	144	16.7	8.43	15.9722	2	3	2	1	144	16.7	8.43
O95159	Zinc finger protein-like 1 OS=Homo sapiens OX=9606 GN=ZFPL1 PE=1 SV=2	16.129	4	4	4	1	310	34.1	8.07	8.70968	2	2	2	1	310	34.1	8.07	9.03226	2	2	2	1	310	34.1	8.07
Q13148	TAR DNA-binding protein 43 OS=Homo sapiens OX=9606 GN=TARDBP PE=1 SV=1	15.7005	4	4	4	1	414	44.7	6.19	7.24638	2	2	2	1	414	44.7	6.19	10.1449	2	2	2	1	414	44.7	6.19
Q8IY17	Neuropathy target esterase OS=Homo sapiens OX=9606 GN=PNPLA6 PE=1 SV=3	3.56364	4	4	4	1	1375	150.9	7.74	2.25455	2	2	2	1	1375	150.9	7.74	1.81818	2	3	2	1	1375	150.9	7.74
Q16718	NADH dehydrogenase [ubiquinone] 1 alpha subcomplex subunit 5 OS=Homo sapiens OX=9606 GN=NDUFA5 PE=1 SV=3	44.8276	3	5	3	1	116	13.5	5.99	22.4138	2	2	2	1	116	13.5	5.99	22.4138	2	2	2	1	116	13.5	5.99
Q13243	Serine/arginine-rich splicing factor 5 OS=Homo sapiens OX=9606 GN=SRSF5 PE=1 SV=1	13.9706	3	4	2	1	272	31.2	11.59	8.82353	2	3	1	1	272	31.2	11.59	8.82353	2	3	1	1	272	31.2	11.59
Q9NS69	Mitochondrial import receptor subunit TOM22 homolog OS=Homo sapiens OX=9606 GN=TOMM22 PE=1 SV=3	27.4648	3	4	3	1	142	15.5	4.34	16.1972	2	2	2	1	142	15.5	4.34	16.1972	2	3	2	1	142	15.5	4.34
O60783	28S ribosomal protein S14, mitochondrial OS=Homo sapiens OX=9606 GN=MRPS14 PE=1 SV=1	28.9062	3	3	3	1	128	15.1	11.41	18.75	2	2	2	1	128	15.1	11.41	21.875	2	3	2	1	128	15.1	11.41
P11172	Uridine 5'-monophosphate synthase OS=Homo sapiens OX=9606 GN=UMPS PE=1 SV=1	8.125	3	3	3	1	480	52.2	7.24	5.625	2	2	2	1	480	52.2	7.24	6.25	2	2	2	1	480	52.2	7.24
P30153	Serine/threonine-protein phosphatase 2A 65 kDa regulatory subunit A alpha isoform OS=Homo sapiens OX=9606 GN=PPP2R1A PE=1 SV=4	7.13073	3	3	3	1	589	65.3	5.11	5.43294	2	2	2	1	589	65.3	5.11	3.73514	2	2	2	1	589	65.3	5.11
P40937	Replication factor C subunit 5 OS=Homo sapiens OX=9606 GN=RFC5 PE=1 SV=1	14.7059	3	3	3	1	340	38.5	7.2	9.11765	2	2	2	1	340	38.5	7.2	8.23529	2	2	2	1	340	38.5	7.2
Q56VL3	OCIA domain-containing protein 2 OS=Homo sapiens OX=9606 GN=OCIAD2 PE=1 SV=1	20.1299	3	3	3	1	154	16.9	9.03	12.987	2	2	2	1	154	16.9	9.03	11.6883	2	2	2	1	154	16.9	9.03
Q8N556	Actin filament-associated protein 1 OS=Homo sapiens OX=9606 GN=AFAP1 PE=1 SV=2	4.52055	3	3	3	1	730	80.7	8.68	3.42466	2	2	2	1	730	80.7	8.68	3.42466	2	2	2	1	730	80.7	8.68
Q92572	AP-3 complex subunit sigma-1 OS=Homo sapiens OX=9606 GN=AP3S1 PE=1 SV=1	17.6166	3	3	3	1	193	21.7	5.39	11.9171	2	2	2	1	193	21.7	5.39	10.8808	2	2	2	1	193	21.7	5.39
Q969X5	Endoplasmic reticulum-Golgi intermediate compartment protein 1 OS=Homo sapiens OX=9606 GN=ERGIC1 PE=1 SV=1	14.8276	3	3	3	1	290	32.6	7.06	6.55172	2	2	2	1	290	32.6	7.06	11.3793	2	2	2	1	290	32.6	7.06
Q9H000	Probable E3 ubiquitin-protein ligase makorin-2 OS=Homo sapiens OX=9606 GN=MKRN2 PE=1 SV=2	6.73077	3	3	3	1	416	46.9	7.61	3.84615	2	2	2	1	416	46.9	7.61	5.76923	2	3	2	1	416	46.9	7.61
Q9H553	Alpha-1,3/1,6-mannosyltransferase ALG2 OS=Homo sapiens OX=9606 GN=ALG2 PE=1 SV=1	12.7404	3	3	3	1	416	47.1	7.05	7.45192	2	2	2	1	416	47.1	7.05	6.49038	2	2	2	1	416	47.1	7.05
Q9Y2I8	WD repeat-containing protein 37 OS=Homo sapiens OX=9606 GN=WDR37 PE=1 SV=2	7.48988	3	3	3	1	494	54.6	7.23	4.25101	2	2	2	1	494	54.6	7.23	4.25101	2	2	2	1	494	54.6	7.23
Q9NWT8	Aurora kinase A-interacting protein OS=Homo sapiens OX=9606 GN=AURKAIP1 PE=1 SV=1	7.03518	2	13	2	1	199	22.3	10.76	7.03518	2	13	2	1	199	22.3	10.76	7.03518	2	13	2	1	199	22.3	10.76
P56134	ATP synthase subunit f, mitochondrial OS=Homo sapiens OX=9606 GN=ATP5MF PE=1 SV=3	25.5319	2	5	2	1	94	10.9	9.67	25.5319	2	4	2	1	94	10.9	9.67	25.5319	2	4	2	1	94	10.9	9.67
Q16630	Cleavage and polyadenylation specificity factor subunit 6 OS=Homo sapiens OX=9606 GN=CPSF6 PE=1 SV=2	5.44465	2	3	2	1	551	59.2	7.15	7.44102	2	2	2	1	551	59.2	7.15	7.44102	2	4	2	1	551	59.2	7.15
Q9BRT6	Protein LLP homolog OS=Homo sapiens OX=9606 GN=LLPH PE=1 SV=1	23.2558	2	3	2	1	129	15.2	10.37	23.2558	2	4	2	1	129	15.2	10.37	23.2558	2	6	2	1	129	15.2	10.37
O15270	Serine palmitoyltransferase 2 OS=Homo sapiens OX=9606 GN=SPTLC2 PE=1 SV=1	4.27046	2	2	2	1	562	62.9	7.78	4.27046	2	2	2	1	562	62.9	7.78	4.62633	2	2	2	1	562	62.9	7.78
O15427	Monocarboxylate transporter 4 OS=Homo sapiens OX=9606 GN=SLC16A3 PE=1 SV=1	5.5914	2	2	2	1	465	49.4	7.96	4.51613	2	2	2	1	465	49.4	7.96	5.5914	2	2	2	1	465	49.4	7.96
P02042	Hemoglobin subunit delta OS=Homo sapiens OX=9606 GN=HBD PE=1 SV=2	12.9252	2	2	2	1	147	16	8.05	12.9252	2	3	2	1	147	16	8.05	12.9252	2	2	2	1	147	16	8.05
P02748	Complement component C9 OS=Homo sapiens OX=9606 GN=C9 PE=1 SV=2	3.75671	2	2	2	1	559	63.1	5.59	3.75671	2	2	2	1	559	63.1	5.59	3.75671	2	2	2	1	559	63.1	5.59
P07954	Fumarate hydratase, mitochondrial OS=Homo sapiens OX=9606 GN=FH PE=1 SV=3	6.27451	2	2	2	1	510	54.6	8.76	7.45098	2	2	2	1	510	54.6	8.76	7.2549	2	2	2	1	510	54.6	8.76
P14174	Macrophage migration inhibitory factor OS=Homo sapiens OX=9606 GN=MIF PE=1 SV=4	26.087	2	2	2	1	115	12.5	7.88	55.6522	2	2	2	1	115	12.5	7.88	55.6522	2	2	2	1	115	12.5	7.88
P57735	Ras-related protein Rab-25 OS=Homo sapiens OX=9606 GN=RAB25 PE=1 SV=2	8.4507	2	2	1	1	213	23.5	5.96	8.92019	2	2	1	1	213	23.5	5.96	8.4507	2	2	1	1	213	23.5	5.96
P61923	Coatomer subunit zeta-1 OS=Homo sapiens OX=9606 GN=COPZ1 PE=1 SV=1	13.5593	2	2	2	1	177	20.2	4.81	18.6441	2	2	2	1	177	20.2	4.81	13.5593	2	2	2	1	177	20.2	4.81
P62857	40S ribosomal protein S28 OS=Homo sapiens OX=9606 GN=RPS28 PE=1 SV=1	30.4348	2	2	2	1	69	7.8	10.7	30.4348	2	2	2	1	69	7.8	10.7	30.4348	2	2	2	1	69	7.8	10.7
P63208	S-phase kinase-associated protein 1 OS=Homo sapiens OX=9606 GN=SKP1 PE=1 SV=2	12.2699	2	2	2	1	163	18.6	4.54	18.4049	2	2	2	1	163	18.6	4.54	12.8834	2	2	2	1	163	18.6	4.54
Q14978	Nucleolar and coiled-body phosphoprotein 1 OS=Homo sapiens OX=9606 GN=NOLC1 PE=1 SV=2	3.14735	2	2	2	1	699	73.6	9.47	3.00429	2	2	2	1	699	73.6	9.47	3.7196	2	2	2	1	699	73.6	9.47
Q15942	Zyxin OS=Homo sapiens OX=9606 GN=ZYX PE=1 SV=1	4.54545	2	2	2	1	572	61.2	6.67	3.84615	2	2	2	1	572	61.2	6.67	5.59441	2	2	2	1	572	61.2	6.67
Q5RI15	Cytochrome c oxidase assembly protein COX20, mitochondrial OS=Homo sapiens OX=9606 GN=COX20 PE=1 SV=2	22.0339	2	2	2	1	118	13.3	8.76	22.0339	2	2	2	1	118	13.3	8.76	22.0339	2	2	2	1	118	13.3	8.76
Q8NFQ8	Torsin-1A-interacting protein 2 OS=Homo sapiens OX=9606 GN=TOR1AIP2 PE=1 SV=1	7.65957	2	2	2	1	470	51.2	4.96	5.74468	2	2	2	1	470	51.2	4.96	6.80851	2	2	2	1	470	51.2	4.96
Q99714	3-hydroxyacyl-CoA dehydrogenase type-2 OS=Homo sapiens OX=9606 GN=HSD17B10 PE=1 SV=3	16.4751	2	2	2	1	261	26.9	7.78	15.3257	2	2	2	1	261	26.9	7.78	11.8774	2	2	2	1	261	26.9	7.78
Q9H0U9	Testis-specific Y-encoded-like protein 1 OS=Homo sapiens OX=9606 GN=TSPYL1 PE=1 SV=3	4.34783	2	2	2	1	437	49.2	5.45	4.57666	2	2	2	1	437	49.2	5.45	4.34783	2	2	2	1	437	49.2	5.45
Q9Y287	Integral membrane protein 2B OS=Homo sapiens OX=9606 GN=ITM2B PE=1 SV=1	11.6541	2	2	2	1	266	30.3	5.14	7.89474	2	2	2	1	266	30.3	5.14	14.6617	2	2	2	1	266	30.3	5.14
Q9Y3D0	Cytosolic iron-sulfur assembly component 2B OS=Homo sapiens OX=9606 GN=CIAO2B PE=1 SV=1	17.1779	2	2	2	1	163	17.7	5.19	17.1779	2	2	2	1	163	17.7	5.19	17.1779	2	2	2	1	163	17.7	5.19
Q15843	NEDD8 OS=Homo sapiens OX=9606 GN=NEDD8 PE=1 SV=1	17.284	1	2	1	1	81	9.1	8.43	34.5679	2	4	2	1	81	9.1	8.43	34.5679	2	3	2	1	81	9.1	8.43
E9PRG8	Uncharacterized protein C11orf98 OS=Homo sapiens OX=9606 GN=C11orf98 PE=4 SV=1	10.6557	1	1	1	1	122	13.8	11.69	15.5738	2	2	1	1	122	13.8	11.69	15.5738	2	2	1	1	122	13.8	11.69
O43837	Isocitrate dehydrogenase [NAD] subunit beta, mitochondrial OS=Homo sapiens OX=9606 GN=IDH3B PE=1 SV=2	4.41558	1	1	1	1	385	42.2	8.46	6.75325	2	2	2	1	385	42.2	8.46	6.75325	2	2	2	1	385	42.2	8.46
O95793	Double-stranded RNA-binding protein Staufen homolog 1 OS=Homo sapiens OX=9606 GN=STAU1 PE=1 SV=2	2.25303	1	1	1	1	577	63.1	9.44	5.026	2	2	2	1	577	63.1	9.44	6.06586	2	2	2	1	577	63.1	9.44
P00387	NADH-cytochrome b5 reductase 3 OS=Homo sapiens OX=9606 GN=CYB5R3 PE=1 SV=3	5.64784	1	1	1	1	301	34.2	7.59	9.96678	2	2	2	1	301	34.2	7.59	15.2824	2	2	2	1	301	34.2	7.59
P05556	Integrin beta-1 OS=Homo sapiens OX=9606 GN=ITGB1 PE=1 SV=2	2.13033	1	1	1	1	798	88.4	5.39	3.50877	2	2	2	1	798	88.4	5.39	3.38346	2	2	2	1	798	88.4	5.39
P21127	Cyclin-dependent kinase 11B OS=Homo sapiens OX=9606 GN=CDK11B PE=1 SV=4	1.00629	1	1	1	1	795	92.6	5.54	2.38994	2	2	2	1	795	92.6	5.54	3.27044	2	2	2	1	795	92.6	5.54
P48651	Phosphatidylserine synthase 1 OS=Homo sapiens OX=9606 GN=PTDSS1 PE=1 SV=1	2.537	1	1	1	1	473	55.5	8.43	4.22833	2	2	2	1	473	55.5	8.43	5.49683	2	2	2	1	473	55.5	8.43
P78545	ETS-related transcription factor Elf-3 OS=Homo sapiens OX=9606 GN=ELF3 PE=1 SV=1	3.50404	1	1	1	1	371	41.4	5.77	7.00809	2	2	2	1	371	41.4	5.77	7.00809	2	2	2	1	371	41.4	5.77
Q13459	Unconventional myosin-IXb OS=Homo sapiens OX=9606 GN=MYO9B PE=1 SV=3	0.64905	1	1	1	1	2157	243.2	8.75	1.25174	2	2	2	1	2157	243.2	8.75	1.80807	2	2	2	1	2157	243.2	8.75
Q15382	GTP-binding protein Rheb OS=Homo sapiens OX=9606 GN=RHEB PE=1 SV=1	8.69565	1	1	1	1	184	20.5	5.92	12.5	2	2	2	1	184	20.5	5.92	14.1304	2	2	2	1	184	20.5	5.92
Q8IZV5	Retinol dehydrogenase 10 OS=Homo sapiens OX=9606 GN=RDH10 PE=1 SV=1	4.39883	1	1	1	1	341	38.1	7.4	7.03812	2	2	2	1	341	38.1	7.4	9.67742	2	2	2	1	341	38.1	7.4
Q9BPW8	Protein NipSnap homolog 1 OS=Homo sapiens OX=9606 GN=NIPSNAP1 PE=1 SV=1	4.92958	1	1	1	1	284	33.3	9.31	5.28169	2	2	2	1	284	33.3	9.31	7.04225	2	2	2	1	284	33.3	9.31
Q9NUL7	Probable ATP-dependent RNA helicase DDX28 OS=Homo sapiens OX=9606 GN=DDX28 PE=1 SV=2	2.03704	1	1	1	1	540	59.5	10.42	7.03704	2	2	2	1	540	59.5	10.42	4.62963	2	2	2	1	540	59.5	10.42
O00165	HCLS1-associated protein X-1 OS=Homo sapiens OX=9606 GN=HAX1 PE=1 SV=2									12.9032	2	2	2	1	279	31.6	4.92	12.9032	2	2	2	1	279	31.6	4.92
O14966	Ras-related protein Rab-7L1 OS=Homo sapiens OX=9606 GN=RAB29 PE=1 SV=1									10.8374	2	2	1	1	203	23.1	7.18	10.8374	2	2	1	1	203	23.1	7.18
P07477	Trypsin-1 OS=Homo sapiens OX=9606 GN=PRSS1 PE=1 SV=1									11.336	2	2	2	1	247	26.5	6.51	11.336	2	2	2	1	247	26.5	6.51
P10253	Lysosomal alpha-glucosidase OS=Homo sapiens OX=9606 GN=GAA PE=1 SV=4									2.10084	2	2	2	1	952	105.3	6	4.51681	2	2	2	1	952	105.3	6
P25788	Proteasome subunit alpha type-3 OS=Homo sapiens OX=9606 GN=PSMA3 PE=1 SV=2									8.23529	2	2	2	1	255	28.4	5.33	7.84314	2	2	2	1	255	28.4	5.33
P30046	D-dopachrome decarboxylase OS=Homo sapiens OX=9606 GN=DDT PE=1 SV=3									22.0339	2	3	2	1	118	12.7	7.3	19.4915	2	2	2	1	118	12.7	7.3
Q6UW78	Ubiquinol-cytochrome-c reductase complex assembly factor 3 OS=Homo sapiens OX=9606 GN=UQCC3 PE=1 SV=2									37.6344	2	2	2	1	93	10.1	9.41	32.2581	2	2	2	1	93	10.1	9.41
Q86XI2	Condensin-2 complex subunit G2 OS=Homo sapiens OX=9606 GN=NCAPG2 PE=1 SV=1									2.44969	2	2	2	1	1143	130.9	6.87	1.92476	2	2	2	1	1143	130.9	6.87
Q9BRA2	Thioredoxin domain-containing protein 17 OS=Homo sapiens OX=9606 GN=TXNDC17 PE=1 SV=1									19.5122	2	2	2	1	123	13.9	5.52	22.7642	2	2	2	1	123	13.9	5.52
O75533	Splicing factor 3B subunit 1 OS=Homo sapiens OX=9606 GN=SF3B1 PE=1 SV=3	13.5736	11	11	11	1	1304	145.7	7.09	1.22699	1	1	1	1	1304	145.7	7.09	2.07055	2	2	2	1	1304	145.7	7.09
P45974	Ubiquitin carboxyl-terminal hydrolase 5 OS=Homo sapiens OX=9606 GN=USP5 PE=1 SV=2	14.6853	9	9	9	1	858	95.7	5.03	1.51515	1	1	1	1	858	95.7	5.03	4.07925	2	2	2	1	858	95.7	5.03
Q01844	RNA-binding protein EWS OS=Homo sapiens OX=9606 GN=EWSR1 PE=1 SV=1	16.0061	7	9	7	1	656	68.4	9.33	2.28659	1	1	1	1	656	68.4	9.33	5.79268	2	2	2	1	656	68.4	9.33
Q9UHB9	Signal recognition particle subunit SRP68 OS=Homo sapiens OX=9606 GN=SRP68 PE=1 SV=2	14.1946	6	6	6	1	627	70.7	8.56	1.5949	1	1	1	1	627	70.7	8.56	6.37959	2	2	2	1	627	70.7	8.56
O76021	Ribosomal L1 domain-containing protein 1 OS=Homo sapiens OX=9606 GN=RSL1D1 PE=1 SV=3	13.6735	5	5	5	1	490	54.9	10.13	1.63265	1	1	1	1	490	54.9	10.13	4.28571	2	2	2	1	490	54.9	10.13
Q07960	Rho GTPase-activating protein 1 OS=Homo sapiens OX=9606 GN=ARHGAP1 PE=1 SV=1	19.8178	5	5	5	1	439	50.4	6.29	4.10023	1	1	1	1	439	50.4	6.29	6.60592	2	2	2	1	439	50.4	6.29
Q9NSD9	Phenylalanine--tRNA ligase beta subunit OS=Homo sapiens OX=9606 GN=FARSB PE=1 SV=3	10.6961	5	5	5	1	589	66.1	6.84	1.69779	1	1	1	1	589	66.1	6.84	3.22581	2	2	2	1	589	66.1	6.84
Q9BW27	Nuclear pore complex protein Nup85 OS=Homo sapiens OX=9606 GN=NUP85 PE=1 SV=1	6.70732	4	4	4	1	656	75	5.55	2.13415	1	1	1	1	656	75	5.55	4.42073	2	2	2	1	656	75	5.55
Q86Y39	NADH dehydrogenase [ubiquinone] 1 alpha subcomplex subunit 11 OS=Homo sapiens OX=9606 GN=NDUFA11 PE=1 SV=3	37.5887	3	4	3	1	141	14.8	8.72	7.80142	1	1	1	1	141	14.8	8.72	29.7872	2	2	2	1	141	14.8	8.72
Q9Y6G3	39S ribosomal protein L42, mitochondrial OS=Homo sapiens OX=9606 GN=MRPL42 PE=1 SV=1	17.6056	3	4	3	1	142	16.7	8.35	10.5634	1	1	1	1	142	16.7	8.35	13.3803	2	3	2	1	142	16.7	8.35
P06400	Retinoblastoma-associated protein OS=Homo sapiens OX=9606 GN=RB1 PE=1 SV=2	4.31034	3	3	3	1	928	106.1	7.94	1.07759	1	1	1	1	928	106.1	7.94	2.58621	2	2	2	1	928	106.1	7.94
P35251	Replication factor C subunit 1 OS=Homo sapiens OX=9606 GN=RFC1 PE=1 SV=4	3.65854	3	3	3	1	1148	128.2	9.36	1.39373	1	1	1	1	1148	128.2	9.36	2.35192	2	2	2	1	1148	128.2	9.36
P38606	V-type proton ATPase catalytic subunit A OS=Homo sapiens OX=9606 GN=ATP6V1A PE=1 SV=2	8.2658	3	3	3	1	617	68.3	5.52	1.62075	1	1	1	1	617	68.3	5.52	5.83468	2	2	2	1	617	68.3	5.52
P51970	NADH dehydrogenase [ubiquinone] 1 alpha subcomplex subunit 8 OS=Homo sapiens OX=9606 GN=NDUFA8 PE=1 SV=3	24.4186	3	3	3	1	172	20.1	7.65	7.55814	1	1	1	1	172	20.1	7.65	20.3488	2	2	2	1	172	20.1	7.65
Q969Z0	FAST kinase domain-containing protein 4 OS=Homo sapiens OX=9606 GN=TBRG4 PE=1 SV=1	5.54675	3	3	3	1	631	70.7	7.42	2.85261	1	1	1	1	631	70.7	7.42	4.59588	2	2	2	1	631	70.7	7.42
Q9H993	Protein-glutamate O-methyltransferase OS=Homo sapiens OX=9606 GN=ARMT1 PE=1 SV=1	11.1111	3	3	3	1	441	51.1	5.76	5.21542	1	1	1	1	441	51.1	5.76	8.84354	2	2	2	1	441	51.1	5.76
Q9UKM9	RNA-binding protein Raly OS=Homo sapiens OX=9606 GN=RALY PE=1 SV=1	13.3987	3	3	3	1	306	32.4	9.17	6.86275	1	1	1	1	306	32.4	9.17	10.7843	2	2	2	1	306	32.4	9.17
Q9Y224	RNA transcription, translation and transport factor protein OS=Homo sapiens OX=9606 GN=RTRAF PE=1 SV=1	15.5738	3	3	3	1	244	28.1	6.65	5.7377	1	1	1	1	244	28.1	6.65	12.2951	2	2	2	1	244	28.1	6.65
Q9Y5M8	Signal recognition particle receptor subunit beta OS=Homo sapiens OX=9606 GN=SRPRB PE=1 SV=3	14.7601	3	3	3	1	271	29.7	9.04	7.01107	1	1	1	1	271	29.7	9.04	11.8081	2	2	2	1	271	29.7	9.04
Q9Y6M9	NADH dehydrogenase [ubiquinone] 1 beta subcomplex subunit 9 OS=Homo sapiens OX=9606 GN=NDUFB9 PE=1 SV=3	15.0838	3	3	3	1	179	21.8	8.38	5.02793	1	1	1	1	179	21.8	8.38	10.0559	2	2	2	1	179	21.8	8.38
Q8N2M8	CLK4-associating serine/arginine rich protein OS=Homo sapiens OX=9606 GN=CLASRP PE=1 SV=4	4.00593	2	3	2	1	674	77.1	10.45	1.92878	1	1	1	1	674	77.1	10.45	4.00593	2	2	2	1	674	77.1	10.45
Q9UPY5	Cystine/glutamate transporter OS=Homo sapiens OX=9606 GN=SLC7A11 PE=1 SV=1	5.78842	2	3	2	1	501	55.4	9.19	2.99401	1	1	1	1	501	55.4	9.19	5.18962	2	2	2	1	501	55.4	9.19
O60547	GDP-mannose 4,6 dehydratase OS=Homo sapiens OX=9606 GN=GMDS PE=1 SV=1	7.7957	2	2	2	1	372	41.9	7.31	4.56989	1	1	1	1	372	41.9	7.31	7.7957	2	2	2	1	372	41.9	7.31
O76071	Probable cytosolic iron-sulfur protein assembly protein CIAO1 OS=Homo sapiens OX=9606 GN=CIAO1 PE=1 SV=1	7.66962	2	2	2	1	339	37.8	4.97	3.53982	1	1	1	1	339	37.8	4.97	8.25959	2	2	2	1	339	37.8	4.97
P00505	Aspartate aminotransferase, mitochondrial OS=Homo sapiens OX=9606 GN=GOT2 PE=1 SV=3	6.74419	2	2	2	1	430	47.5	9.01	2.7907	1	1	1	1	430	47.5	9.01	4.88372	2	2	2	1	430	47.5	9.01
P20290	Transcription factor BTF3 OS=Homo sapiens OX=9606 GN=BTF3 PE=1 SV=1	22.8155	2	2	2	1	206	22.2	9.38	9.2233	1	1	1	1	206	22.2	9.38	22.8155	2	2	2	1	206	22.2	9.38
P23381	Tryptophan--tRNA ligase, cytoplasmic OS=Homo sapiens OX=9606 GN=WARS PE=1 SV=2	7.00637	2	2	2	1	471	53.1	6.23	2.12314	1	1	1	1	471	53.1	6.23	7.00637	2	2	2	1	471	53.1	6.23
P49821	NADH dehydrogenase [ubiquinone] flavoprotein 1, mitochondrial OS=Homo sapiens OX=9606 GN=NDUFV1 PE=1 SV=4	5.38793	2	2	2	1	464	50.8	8.21	1.72414	1	1	1	1	464	50.8	8.21	9.05172	2	2	2	1	464	50.8	8.21
Q12797	Aspartyl/asparaginyl beta-hydroxylase OS=Homo sapiens OX=9606 GN=ASPH PE=1 SV=3	3.16623	2	2	2	1	758	85.8	5.01	0.791557	1	1	1	1	758	85.8	5.01	3.16623	2	2	2	1	758	85.8	5.01
Q13595	Transformer-2 protein homolog alpha OS=Homo sapiens OX=9606 GN=TRA2A PE=1 SV=1	8.15603	2	2	2	1	282	32.7	11.27	4.96454	1	1	1	1	282	32.7	11.27	8.15603	2	2	2	1	282	32.7	11.27
Q14592	Zinc finger protein 460 OS=Homo sapiens OX=9606 GN=ZNF460 PE=1 SV=2	4.98221	2	2	2	1	562	63.6	7.01	2.31317	1	1	1	1	562	63.6	7.01	7.82918	2	3	2	1	562	63.6	7.01
Q15165	Serum paraoxonase/arylesterase 2 OS=Homo sapiens OX=9606 GN=PON2 PE=1 SV=4	7.06215	2	2	2	1	354	39.4	5.6	2.54237	1	1	1	1	354	39.4	5.6	7.06215	2	2	2	1	354	39.4	5.6
Q2TAL8	Glutamine-rich protein 1 OS=Homo sapiens OX=9606 GN=QRICH1 PE=1 SV=1	2.19072	2	2	2	1	776	86.4	5.87	1.03093	1	1	1	1	776	86.4	5.87	1.93299	2	2	2	1	776	86.4	5.87
Q53FV1	ORM1-like protein 2 OS=Homo sapiens OX=9606 GN=ORMDL2 PE=1 SV=2	16.9935	2	2	2	1	153	17.4	9.64	9.80392	1	1	1	1	153	17.4	9.64	16.9935	2	2	2	1	153	17.4	9.64
Q6P9B9	Integrator complex subunit 5 OS=Homo sapiens OX=9606 GN=INTS5 PE=1 SV=1	2.94406	2	2	2	1	1019	107.9	7.05	1.6683	1	1	1	1	1019	107.9	7.05	2.94406	2	2	2	1	1019	107.9	7.05
Q8N4T8	Carbonyl reductase family member 4 OS=Homo sapiens OX=9606 GN=CBR4 PE=1 SV=3	11.3924	2	2	2	1	237	25.3	9.33	5.06329	1	1	1	1	237	25.3	9.33	7.59494	2	2	2	1	237	25.3	9.33
Q99805	Transmembrane 9 superfamily member 2 OS=Homo sapiens OX=9606 GN=TM9SF2 PE=1 SV=1	4.0724	2	2	2	1	663	75.7	7.44	1.80995	1	1	1	1	663	75.7	7.44	4.0724	2	2	2	1	663	75.7	7.44
Q9BSD7	Cancer-related nucleoside-triphosphatase OS=Homo sapiens OX=9606 GN=NTPCR PE=1 SV=1	17.3684	2	2	2	1	190	20.7	9.54	7.89474	1	1	1	1	190	20.7	9.54	17.3684	2	2	2	1	190	20.7	9.54
Q9BT22	Chitobiosyldiphosphodolichol beta-mannosyltransferase OS=Homo sapiens OX=9606 GN=ALG1 PE=1 SV=2	7.32759	2	2	2	1	464	52.5	7.23	2.80172	1	1	1	1	464	52.5	7.23	5.60345	2	2	2	1	464	52.5	7.23
Q9BV68	E3 ubiquitin-protein ligase RNF126 OS=Homo sapiens OX=9606 GN=RNF126 PE=1 SV=1	14.1104	2	2	2	1	326	35.6	5.72	9.81595	1	1	1	1	326	35.6	5.72	9.81595	2	2	2	1	326	35.6	5.72
Q9BYD3	39S ribosomal protein L4, mitochondrial OS=Homo sapiens OX=9606 GN=MRPL4 PE=1 SV=1	11.254	2	2	2	1	311	34.9	9.72	6.10932	1	1	1	1	311	34.9	9.72	11.254	2	2	2	1	311	34.9	9.72
Q9H0S4	Probable ATP-dependent RNA helicase DDX47 OS=Homo sapiens OX=9606 GN=DDX47 PE=1 SV=1	6.37363	2	2	2	1	455	50.6	9.1	2.41758	1	1	1	1	455	50.6	9.1	4.3956	2	2	2	1	455	50.6	9.1
Q9NVI1	Fanconi anemia group I protein OS=Homo sapiens OX=9606 GN=FANCI PE=1 SV=4	2.10843	2	2	2	1	1328	149.2	6.74	1.05422	1	1	1	1	1328	149.2	6.74	2.71084	2	2	2	1	1328	149.2	6.74
Q9UHK0	Nuclear fragile X mental retardation-interacting protein 1 OS=Homo sapiens OX=9606 GN=NUFIP1 PE=1 SV=2	4.84848	2	2	2	1	495	56.3	9.13	2.22222	1	1	1	1	495	56.3	9.13	5.25253	2	3	2	1	495	56.3	9.13
Q9UL03	Integrator complex subunit 6 OS=Homo sapiens OX=9606 GN=INTS6 PE=1 SV=1	3.26945	2	2	2	1	887	100.3	8.62	1.35287	1	1	1	1	887	100.3	8.62	1.91657	2	2	2	1	887	100.3	8.62
Q9Y2R5	28S ribosomal protein S17, mitochondrial OS=Homo sapiens OX=9606 GN=MRPS17 PE=1 SV=1	29.2308	2	2	2	1	130	14.5	9.85	22.3077	1	1	1	1	130	14.5	9.85	29.2308	2	2	2	1	130	14.5	9.85
O60318	Germinal-center associated nuclear protein OS=Homo sapiens OX=9606 GN=MCM3AP PE=1 SV=2	0.858586	1	1	1	1	1980	218.3	6.39	0.757576	1	1	1	1	1980	218.3	6.39	1.76768	2	2	2	1	1980	218.3	6.39
P10606	Cytochrome c oxidase subunit 5B, mitochondrial OS=Homo sapiens OX=9606 GN=COX5B PE=1 SV=2	6.20155	1	1	1	1	129	13.7	8.81	6.20155	1	1	1	1	129	13.7	8.81	15.5039	2	2	2	1	129	13.7	8.81
P19388	DNA-directed RNA polymerases I, II, and III subunit RPABC1 OS=Homo sapiens OX=9606 GN=POLR2E PE=1 SV=4	6.66667	1	1	1	1	210	24.5	5.95	6.66667	1	1	1	1	210	24.5	5.95	14.7619	2	2	2	1	210	24.5	5.95
P23258	Tubulin gamma-1 chain OS=Homo sapiens OX=9606 GN=TUBG1 PE=1 SV=2	3.99113	1	1	1	1	451	51.1	6.14	3.32594	1	1	1	1	451	51.1	6.14	9.97783	2	2	2	1	451	51.1	6.14
P29590	Protein PML OS=Homo sapiens OX=9606 GN=PML PE=1 SV=3	0.907029	1	1	1	1	882	97.5	6.21	0.907029	1	1	1	1	882	97.5	6.21	2.1542	2	2	2	1	882	97.5	6.21
P30084	Enoyl-CoA hydratase, mitochondrial OS=Homo sapiens OX=9606 GN=ECHS1 PE=1 SV=4	2.41379	1	1	1	1	290	31.4	8.07	2.41379	1	1	1	1	290	31.4	8.07	9.65517	2	2	2	1	290	31.4	8.07
P43003	Excitatory amino acid transporter 1 OS=Homo sapiens OX=9606 GN=SLC1A3 PE=1 SV=1	2.21402	1	1	1	1	542	59.5	8.41	2.21402	1	1	1	1	542	59.5	8.41	5.90406	2	2	2	1	542	59.5	8.41
P51148	Ras-related protein Rab-5C OS=Homo sapiens OX=9606 GN=RAB5C PE=1 SV=2	6.48148	1	1	1	1	216	23.5	8.41	5.09259	1	1	1	1	216	23.5	8.41	11.5741	2	2	2	1	216	23.5	8.41
P55036	26S proteasome non-ATPase regulatory subunit 4 OS=Homo sapiens OX=9606 GN=PSMD4 PE=1 SV=1	4.77454	1	1	1	1	377	40.7	4.79	4.77454	1	1	1	1	377	40.7	4.79	7.42706	2	2	2	1	377	40.7	4.79
P62304	Small nuclear ribonucleoprotein E OS=Homo sapiens OX=9606 GN=SNRPE PE=1 SV=1	11.9565	1	1	1	1	92	10.8	9.44	11.9565	1	1	1	1	92	10.8	9.44	39.1304	2	2	2	1	92	10.8	9.44
Q15545	Transcription initiation factor TFIID subunit 7 OS=Homo sapiens OX=9606 GN=TAF7 PE=1 SV=1	3.4384	1	1	1	1	349	40.2	5.2	3.4384	1	1	1	1	349	40.2	5.2	8.59599	2	2	2	1	349	40.2	5.2
Q8NAV1	Pre-mRNA-splicing factor 38A OS=Homo sapiens OX=9606 GN=PRPF38A PE=1 SV=1	3.84615	1	1	1	1	312	37.5	9.96	3.84615	1	1	1	1	312	37.5	9.96	10.5769	2	2	2	1	312	37.5	9.96
Q8TER5	Rho guanine nucleotide exchange factor 40 OS=Homo sapiens OX=9606 GN=ARHGEF40 PE=1 SV=3	1.90915	1	1	1	1	1519	164.6	6.15	0.724161	1	1	1	1	1519	164.6	6.15	1.77749	2	2	2	1	1519	164.6	6.15
Q92604	Acyl-CoA:lysophosphatidylglycerol acyltransferase 1 OS=Homo sapiens OX=9606 GN=LPGAT1 PE=1 SV=1	3.78378	1	1	1	1	370	43.1	8.92	3.78378	1	1	1	1	370	43.1	8.92	7.56757	2	2	2	1	370	43.1	8.92
Q96J01	THO complex subunit 3 OS=Homo sapiens OX=9606 GN=THOC3 PE=1 SV=1	2.849	1	1	1	1	351	38.7	6.09	2.849	1	1	1	1	351	38.7	6.09	5.41311	2	2	2	1	351	38.7	6.09
Q9C005	Protein dpy-30 homolog OS=Homo sapiens OX=9606 GN=DPY30 PE=1 SV=1	20.202	1	1	1	1	99	11.2	4.88	20.202	1	1	1	1	99	11.2	4.88	36.3636	2	2	2	1	99	11.2	4.88
Q9H4L7	SWI/SNF-related matrix-associated actin-dependent regulator of chromatin subfamily A containing DEAD/H box 1 OS=Homo sapiens OX=9606 GN=SMARCAD1 PE=1 SV=2	2.14425	1	1	1	1	1026	117.3	5.55	0.974659	1	1	1	1	1026	117.3	5.55	3.41131	2	2	2	1	1026	117.3	5.55
Q9H6S3	Epidermal growth factor receptor kinase substrate 8-like protein 2 OS=Homo sapiens OX=9606 GN=EPS8L2 PE=1 SV=2	2.51748	1	1	1	1	715	80.6	6.84	2.51748	1	1	1	1	715	80.6	6.84	5.31469	2	2	2	1	715	80.6	6.84
Q9UBT2	SUMO-activating enzyme subunit 2 OS=Homo sapiens OX=9606 GN=UBA2 PE=1 SV=2	1.40625	1	1	1	1	640	71.2	5.29	2.34375	1	1	1	1	640	71.2	5.29	3.75	2	2	2	1	640	71.2	5.29
Q9UBW7	Zinc finger MYM-type protein 2 OS=Homo sapiens OX=9606 GN=ZMYM2 PE=1 SV=1	2.03341	1	1	1	1	1377	154.8	6.34	0.798838	1	1	1	1	1377	154.8	6.34	1.6703	2	2	2	1	1377	154.8	6.34
O14735	CDP-diacylglycerol--inositol 3-phosphatidyltransferase OS=Homo sapiens OX=9606 GN=CDIPT PE=1 SV=1									6.10329	1	1	1	1	213	23.5	8.03	11.2676	2	2	2	1	213	23.5	8.03
O76094	Signal recognition particle subunit SRP72 OS=Homo sapiens OX=9606 GN=SRP72 PE=1 SV=3									2.83159	1	1	1	1	671	74.6	9.26	4.61997	2	2	2	1	671	74.6	9.26
P06454	Prothymosin alpha OS=Homo sapiens OX=9606 GN=PTMA PE=1 SV=2									9.00901	1	1	1	1	111	12.2	3.78	12.6126	2	2	2	1	111	12.2	3.78
P33316	Deoxyuridine 5'-triphosphate nucleotidohydrolase, mitochondrial OS=Homo sapiens OX=9606 GN=DUT PE=1 SV=4									4.7619	1	1	1	1	252	26.5	9.36	12.3016	2	2	2	1	252	26.5	9.36
Q5JTZ9	Alanine--tRNA ligase, mitochondrial OS=Homo sapiens OX=9606 GN=AARS2 PE=1 SV=1									1.52284	1	1	1	1	985	107.3	6.27	2.53807	2	2	2	1	985	107.3	6.27
Q5SVZ6	Zinc finger MYM-type protein 1 OS=Homo sapiens OX=9606 GN=ZMYM1 PE=1 SV=1									0.963222	1	1	1	1	1142	128.6	7.44	2.36427	2	2	2	1	1142	128.6	7.44
Q5TAQ9	DDB1- and CUL4-associated factor 8 OS=Homo sapiens OX=9606 GN=DCAF8 PE=1 SV=1									3.51759	1	1	1	1	597	66.8	5.39	3.01508	2	2	2	1	597	66.8	5.39
Q6IQ21	Zinc finger protein 770 OS=Homo sapiens OX=9606 GN=ZNF770 PE=1 SV=1									2.31548	1	1	1	1	691	80	9.55	4.92041	2	2	2	1	691	80	9.55
Q9NQC3	Reticulon-4 OS=Homo sapiens OX=9606 GN=RTN4 PE=1 SV=2									1.0906	1	1	1	1	1192	129.9	4.5	3.94295	2	2	2	1	1192	129.9	4.5
Q9Y6J9	TAF6-like RNA polymerase II p300/CBP-associated factor-associated factor 65 kDa subunit 6L OS=Homo sapiens OX=9606 GN=TAF6L PE=1 SV=1									1.60772	1	1	1	1	622	67.8	8.97	6.2701	2	2	2	1	622	67.8	8.97
Q13813	Spectrin alpha chain, non-erythrocytic 1 OS=Homo sapiens OX=9606 GN=SPTAN1 PE=1 SV=3	5.42071	8	8	8	1	2472	284.4	5.35									1.82039	2	2	2	1	2472	284.4	5.35
P42167	Lamina-associated polypeptide 2, isoforms beta/gamma OS=Homo sapiens OX=9606 GN=TMPO PE=1 SV=2	15.6388	5	5	3	1	454	50.6	9.38									7.04846	2	2	2	1	454	50.6	9.38
O95365	Zinc finger and BTB domain-containing protein 7A OS=Homo sapiens OX=9606 GN=ZBTB7A PE=1 SV=1	11.9863	4	6	4	1	584	61.4	5.19									5.47945	2	4	2	1	584	61.4	5.19
A5YKK6	CCR4-NOT transcription complex subunit 1 OS=Homo sapiens OX=9606 GN=CNOT1 PE=1 SV=2	1.80976	4	4	4	1	2376	266.8	7.11									0.925926	2	2	2	1	2376	266.8	7.11
P04899	Guanine nucleotide-binding protein G(i) subunit alpha-2 OS=Homo sapiens OX=9606 GN=GNAI2 PE=1 SV=3	13.2394	4	4	2	1	355	40.4	5.54									7.32394	2	2	1	1	355	40.4	5.54
Q5JWF2	Guanine nucleotide-binding protein G(s) subunit alpha isoforms XLas OS=Homo sapiens OX=9606 GN=GNAS PE=1 SV=2	4.8216	4	4	3	1	1037	111	5.03									2.60366	2	2	1	1	1037	111	5.03
O15260	Surfeit locus protein 4 OS=Homo sapiens OX=9606 GN=SURF4 PE=1 SV=3	11.5242	3	3	3	1	269	30.4	7.78									8.55019	2	3	2	1	269	30.4	7.78
O43674	NADH dehydrogenase [ubiquinone] 1 beta subcomplex subunit 5, mitochondrial OS=Homo sapiens OX=9606 GN=NDUFB5 PE=1 SV=1	12.1693	3	3	3	1	189	21.7	9.63									12.1693	2	3	2	1	189	21.7	9.63
P23634	Plasma membrane calcium-transporting ATPase 4 OS=Homo sapiens OX=9606 GN=ATP2B4 PE=1 SV=2	3.70669	3	3	3	1	1241	137.8	6.6									2.25624	2	2	2	1	1241	137.8	6.6
P35237	Serpin B6 OS=Homo sapiens OX=9606 GN=SERPINB6 PE=1 SV=3	10.6383	3	3	3	1	376	42.6	5.27									6.64894	2	2	2	1	376	42.6	5.27
Q5VZE5	N-alpha-acetyltransferase 35, NatC auxiliary subunit OS=Homo sapiens OX=9606 GN=NAA35 PE=1 SV=1	7.31034	3	3	3	1	725	83.6	7.05									4.13793	2	2	2	1	725	83.6	7.05
Q6ZNJ1	Neurobeachin-like protein 2 OS=Homo sapiens OX=9606 GN=NBEAL2 PE=1 SV=2	1.63399	3	3	3	1	2754	302.3	6.38									0.87146	2	2	2	1	2754	302.3	6.38
Q92538	Golgi-specific brefeldin A-resistance guanine nucleotide exchange factor 1 OS=Homo sapiens OX=9606 GN=GBF1 PE=1 SV=2	0.91447	2	3	1	1	1859	206.3	5.73									0.91447	2	3	1	1	1859	206.3	5.73
O14647	Chromodomain-helicase-DNA-binding protein 2 OS=Homo sapiens OX=9606 GN=CHD2 PE=1 SV=2	0.820569	2	2	2	1	1828	211.2	8.1									0.820569	2	2	1	1	1828	211.2	8.1
O75351	Vacuolar protein sorting-associated protein 4B OS=Homo sapiens OX=9606 GN=VPS4B PE=1 SV=2	6.30631	2	2	1	1	444	49.3	7.23									5.85586	2	2	1	1	444	49.3	7.23
P51812	Ribosomal protein S6 kinase alpha-3 OS=Homo sapiens OX=9606 GN=RPS6KA3 PE=1 SV=1	2.56757	2	2	2	1	740	83.7	6.89									2.56757	2	2	2	1	740	83.7	6.89
Q05086	Ubiquitin-protein ligase E3A OS=Homo sapiens OX=9606 GN=UBE3A PE=1 SV=4	2.74286	2	2	2	1	875	100.6	5.22									2.28571	2	2	2	1	875	100.6	5.22
Q15477	Helicase SKI2W OS=Homo sapiens OX=9606 GN=SKIV2L PE=1 SV=3	2.4077	2	2	2	1	1246	137.7	6.06									2.4077	2	2	2	1	1246	137.7	6.06
Q8IXB1	DnaJ homolog subfamily C member 10 OS=Homo sapiens OX=9606 GN=DNAJC10 PE=1 SV=2	3.40479	2	2	2	1	793	91	7.18									3.40479	2	2	2	1	793	91	7.18
Q8NC56	LEM domain-containing protein 2 OS=Homo sapiens OX=9606 GN=LEMD2 PE=1 SV=1	8.74751	2	2	2	1	503	56.9	9									5.36779	2	2	2	1	503	56.9	9
Q9BZE4	Nucleolar GTP-binding protein 1 OS=Homo sapiens OX=9606 GN=GTPBP4 PE=1 SV=3	2.99685	2	2	2	1	634	73.9	9.5									4.10095	2	2	2	1	634	73.9	9.5
Q9BZX2	Uridine-cytidine kinase 2 OS=Homo sapiens OX=9606 GN=UCK2 PE=1 SV=1	12.2605	2	2	2	1	261	29.3	6.7									10.3448	2	3	2	1	261	29.3	6.7
Q9NZJ4	Sacsin OS=Homo sapiens OX=9606 GN=SACS PE=1 SV=2	0.262066	2	2	1	1	4579	520.8	7.05									0.262066	2	2	1	1	4579	520.8	7.05
Q9UIS9	Methyl-CpG-binding domain protein 1 OS=Homo sapiens OX=9606 GN=MBD1 PE=1 SV=2	5.78512	2	2	2	1	605	66.6	9.04									5.28926	2	2	2	1	605	66.6	9.04
Q9UL40	Zinc finger protein 346 OS=Homo sapiens OX=9606 GN=ZNF346 PE=1 SV=1	8.5034	2	2	2	1	294	32.9	9.09									8.5034	2	2	2	1	294	32.9	9.09
Q9Y5B6	PAX3- and PAX7-binding protein 1 OS=Homo sapiens OX=9606 GN=PAXBP1 PE=1 SV=2	1.96292	2	2	2	1	917	104.7	5.68									3.27154	2	2	2	1	917	104.7	5.68
Q9Y5Q9	General transcription factor 3C polypeptide 3 OS=Homo sapiens OX=9606 GN=GTF3C3 PE=1 SV=1	2.7088	2	2	2	1	886	101.2	5.07									2.7088	2	2	2	1	886	101.2	5.07
O95602	DNA-directed RNA polymerase I subunit RPA1 OS=Homo sapiens OX=9606 GN=POLR1A PE=1 SV=2	0.639535	1	1	1	1	1720	194.7	7.03									1.45349	2	2	2	1	1720	194.7	7.03
P17026	Zinc finger protein 22 OS=Homo sapiens OX=9606 GN=ZNF22 PE=1 SV=3	5.80357	1	1	1	1	224	25.9	10.04									8.48214	2	2	2	1	224	25.9	10.04
P21359	Neurofibromin OS=Homo sapiens OX=9606 GN=NF1 PE=1 SV=2	0.317013	1	1	1	1	2839	319.2	7.39									0.915815	2	2	2	1	2839	319.2	7.39
P29597	Non-receptor tyrosine-protein kinase TYK2 OS=Homo sapiens OX=9606 GN=TYK2 PE=1 SV=3	1.0952	1	1	1	1	1187	133.6	7.15									4.12805	2	2	2	1	1187	133.6	7.15
P52756	RNA-binding protein 5 OS=Homo sapiens OX=9606 GN=RBM5 PE=1 SV=2	3.31288	1	1	1	1	815	92.1	6.28									3.19018	2	2	2	1	815	92.1	6.28
Q03252	Lamin-B2 OS=Homo sapiens OX=9606 GN=LMNB2 PE=1 SV=4	1.6129	1	1	1	1	620	69.9	5.59									3.06452	2	2	1	1	620	69.9	5.59
Q12899	Tripartite motif-containing protein 26 OS=Homo sapiens OX=9606 GN=TRIM26 PE=1 SV=1	3.33952	1	1	1	1	539	62.1	5.03									6.12245	2	2	2	1	539	62.1	5.03
Q13753	Laminin subunit gamma-2 OS=Homo sapiens OX=9606 GN=LAMC2 PE=1 SV=2	1.42498	1	1	1	1	1193	130.9	6.19									2.76614	2	2	2	1	1193	130.9	6.19
Q5TH69	Brefeldin A-inhibited guanine nucleotide-exchange protein 3 OS=Homo sapiens OX=9606 GN=ARFGEF3 PE=1 SV=3	0.689022	1	1	1	1	2177	240.5	5.82									1.42398	2	2	2	1	2177	240.5	5.82
Q8IWB1	Inositol 1,4,5-trisphosphate receptor-interacting protein OS=Homo sapiens OX=9606 GN=ITPRIP PE=1 SV=1	2.55941	1	1	1	1	547	62	5.88									4.20475	2	2	2	1	547	62	5.88
Q8IXK0	Polyhomeotic-like protein 2 OS=Homo sapiens OX=9606 GN=PHC2 PE=1 SV=1	1.51515	1	1	1	1	858	90.7	8.69									2.68065	2	2	2	1	858	90.7	8.69
Q8NBT2	Kinetochore protein Spc24 OS=Homo sapiens OX=9606 GN=SPC24 PE=1 SV=2	10.6599	1	1	1	1	197	22.5	4.7									15.736	2	2	2	1	197	22.5	4.7
Q8TC07	TBC1 domain family member 15 OS=Homo sapiens OX=9606 GN=TBC1D15 PE=1 SV=2	3.76266	1	1	1	1	691	79.4	5.67									4.34153	2	2	2	1	691	79.4	5.67
Q9BUJ2	Heterogeneous nuclear ribonucleoprotein U-like protein 1 OS=Homo sapiens OX=9606 GN=HNRNPUL1 PE=1 SV=2	1.40187	1	1	1	1	856	95.7	6.92									3.97196	2	2	2	1	856	95.7	6.92
Q9BUZ4	TNF receptor-associated factor 4 OS=Homo sapiens OX=9606 GN=TRAF4 PE=1 SV=1	3.40426	1	1	1	1	470	53.5	8.15									5.74468	2	2	2	1	470	53.5	8.15
Q9BYN8	28S ribosomal protein S26, mitochondrial OS=Homo sapiens OX=9606 GN=MRPS26 PE=1 SV=1	4.39024	1	1	1	1	205	24.2	10.39									8.78049	2	2	2	1	205	24.2	10.39
Q9BYX2	TBC1 domain family member 2A OS=Homo sapiens OX=9606 GN=TBC1D2 PE=1 SV=3	1.50862	1	1	1	1	928	105.3	6.58									2.04741	2	3	1	1	928	105.3	6.58
Q9H583	HEAT repeat-containing protein 1 OS=Homo sapiens OX=9606 GN=HEATR1 PE=1 SV=3	0.79291	1	1	1	1	2144	242.2	6.54									0.932836	2	2	2	1	2144	242.2	6.54
Q9HCE1	Putative helicase MOV-10 OS=Homo sapiens OX=9606 GN=MOV10 PE=1 SV=2	1.49551	1	1	1	1	1003	113.6	8.82									3.38983	2	2	2	1	1003	113.6	8.82
Q9UID3	Vacuolar protein sorting-associated protein 51 homolog OS=Homo sapiens OX=9606 GN=VPS51 PE=1 SV=2	1.53453	1	1	1	1	782	86	6.47									3.83632	2	2	2	1	782	86	6.47
Q9ULV4	Coronin-1C OS=Homo sapiens OX=9606 GN=CORO1C PE=1 SV=1	4.21941	1	1	1	1	474	53.2	7.08									5.90717	2	2	2	1	474	53.2	7.08
Q9Y291	28S ribosomal protein S33, mitochondrial OS=Homo sapiens OX=9606 GN=MRPS33 PE=1 SV=1	11.3208	1	1	1	1	106	12.6	10.11									19.8113	2	2	2	1	106	12.6	10.11
O00193	Small acidic protein OS=Homo sapiens OX=9606 GN=SMAP PE=1 SV=1																	6.29067	2	2	2	1	461	49.8	7.03
O75449	Katanin p60 ATPase-containing subunit A1 OS=Homo sapiens OX=9606 GN=KATNA1 PE=1 SV=1																	19.0909	2	2	2	1	220	24.1	7.59
O75821	Eukaryotic translation initiation factor 3 subunit G OS=Homo sapiens OX=9606 GN=EIF3G PE=1 SV=2																	14.0299	2	2	2	1	335	37.4	5.39
O76003	Glutaredoxin-3 OS=Homo sapiens OX=9606 GN=GLRX3 PE=1 SV=2																	2.03851	2	2	2	1	1766	200.4	6.25
P07358	Complement component C8 beta chain OS=Homo sapiens OX=9606 GN=C8B PE=1 SV=3																	11.1111	2	2	2	1	333	37.5	5.45
P50897	Palmitoyl-protein thioesterase 1 OS=Homo sapiens OX=9606 GN=PPT1 PE=1 SV=1																	2.37741	2	2	2	1	673	74.2	6.23
P54819	Adenylate kinase 2, mitochondrial OS=Homo sapiens OX=9606 GN=AK2 PE=1 SV=2																	1.15321	2	2	1	1	1214	137.4	7.93
P61129	Zinc finger CCCH domain-containing protein 6 OS=Homo sapiens OX=9606 GN=ZC3H6 PE=1 SV=2																	11.875	2	2	2	1	160	18.3	6.3
P78356	Phosphatidylinositol 5-phosphate 4-kinase type-2 beta OS=Homo sapiens OX=9606 GN=PIP4K2B PE=1 SV=1																	13.8095	2	2	2	1	210	23.7	6.42
Q00526	Cyclin-dependent kinase 3 OS=Homo sapiens OX=9606 GN=CDK3 PE=1 SV=1																	6.50685	2	3	1	1	292	33.3	7.66
Q13642	Four and a half LIM domains protein 1 OS=Homo sapiens OX=9606 GN=FHL1 PE=1 SV=4																	1.63807	2	2	2	1	1282	145.7	6.44
Q6Y7W6	GRB10-interacting GYF protein 2 OS=Homo sapiens OX=9606 GN=GIGYF2 PE=1 SV=1																	7.03125	2	2	2	1	384	44.9	7.65
Q7LG56	Ribonucleoside-diphosphate reductase subunit M2 B OS=Homo sapiens OX=9606 GN=RRM2B PE=1 SV=1																	1.91489	2	2	2	1	1410	155.2	7.4
Q8TDN1	Potassium voltage-gated channel subfamily G member 4 OS=Homo sapiens OX=9606 GN=KCNG4 PE=1 SV=1																	3.65079	2	2	2	1	630	71.6	5.06
Q8WZ42	Titin OS=Homo sapiens OX=9606 GN=TTN PE=1 SV=4																	3.17869	2	2	2	1	1164	129.7	6.47
Q96BY7	Autophagy-related protein 2 homolog B OS=Homo sapiens OX=9606 GN=ATG2B PE=1 SV=5																	3.8943	2	2	2	1	719	83.2	5.47
Q96RP9	Elongation factor G, mitochondrial OS=Homo sapiens OX=9606 GN=GFM1 PE=1 SV=2																	4.10317	2	2	2	1	853	96.6	4.94
Q9C0E2	Exportin-4 OS=Homo sapiens OX=9606 GN=XPO4 PE=1 SV=2																	1.5401	2	2	2	1	1883	208.8	7.15
Q9HBA0	Transient receptor potential cation channel subfamily V member 4 OS=Homo sapiens OX=9606 GN=TRPV4 PE=1 SV=2																	3.34789	2	2	2	1	687	74	8.35
Q9NV31	U3 small nucleolar ribonucleoprotein protein IMP3 OS=Homo sapiens OX=9606 GN=IMP3 PE=1 SV=1																	4.42308	2	3	1	1	520	58.8	5.73
Q9NX08	COMM domain-containing protein 8 OS=Homo sapiens OX=9606 GN=COMMD8 PE=1 SV=1																	5.53571	2	2	2	1	560	63.1	4.94
Q9NY61	Protein AATF OS=Homo sapiens OX=9606 GN=AATF PE=1 SV=1																	2.86278	2	2	2	1	1013	105	8.37
Q9UGY1	Nucleolar protein 12 OS=Homo sapiens OX=9606 GN=NOL12 PE=1 SV=1																	8.2153	2	2	2	1	353	39.6	4.6
Q9Y266	Nuclear migration protein nudC OS=Homo sapiens OX=9606 GN=NUDC PE=1 SV=1																	1.39092	2	2	2	1	1366	150.2	6.52
Q9Y2G9	Protein strawberry notch homolog 2 OS=Homo sapiens OX=9606 GN=SBNO2 PE=2 SV=3																	5.46985	2	2	2	1	713	82	6.39
Q9Y399	28S ribosomal protein S2, mitochondrial OS=Homo sapiens OX=9606 GN=MRPS2 PE=1 SV=1																	15.3285	2	2	2	1	137	15.3	9.5
P11182	Lipoamide acyltransferase component of branched-chain alpha-keto acid dehydrogenase complex, mitochondrial OS=Homo sapiens OX=9606 GN=DBT PE=1 SV=3	36.722	12	16	12	1	482	53.5	8.51	75.5187	28	74	28	1	482	53.5	8.51	2.48963	1	1	1	1	482	53.5	8.51
O75718	Cartilage-associated protein OS=Homo sapiens OX=9606 GN=CRTAP PE=1 SV=1	14.2145	6	6	6	1	401	46.5	5.73	27.4314	9	9	9	1	401	46.5	5.73	1.99501	1	1	1	1	401	46.5	5.73
P49748	Very long-chain specific acyl-CoA dehydrogenase, mitochondrial OS=Homo sapiens OX=9606 GN=ACADVL PE=1 SV=1	2.90076	1	1	1	1	655	70.3	8.75	11.6031	6	6	6	1	655	70.3	8.75	2.90076	1	1	1	1	655	70.3	8.75
Q96P63	Serpin B12 OS=Homo sapiens OX=9606 GN=SERPINB12 PE=1 SV=1	1.97531	1	1	1	1	405	46.2	5.53	16.5432	6	6	6	1	405	46.2	5.53	4.19753	1	1	1	1	405	46.2	5.53
Q08554	Desmocollin-1 OS=Homo sapiens OX=9606 GN=DSC1 PE=1 SV=2	5.7047	4	5	4	1	894	99.9	5.43	8.72483	5	5	5	1	894	99.9	5.43	1.45414	1	1	1	1	894	99.9	5.43
P05109	Protein S100-A8 OS=Homo sapiens OX=9606 GN=S100A8 PE=1 SV=1	31.1828	3	4	3	1	93	10.8	7.03	47.3118	5	7	5	1	93	10.8	7.03	11.828	1	1	1	1	93	10.8	7.03
P36952	Serpin B5 OS=Homo sapiens OX=9606 GN=SERPINB5 PE=1 SV=2	2.4	1	1	1	1	375	42.1	6.05	17.0667	5	5	5	1	375	42.1	6.05	2.4	1	1	1	1	375	42.1	6.05
P15104	Glutamine synthetase OS=Homo sapiens OX=9606 GN=GLUL PE=1 SV=4									22.7882	5	5	5	1	373	42	6.89	4.28954	1	1	1	1	373	42	6.89
Q7L1Q6	Basic leucine zipper and W2 domain-containing protein 1 OS=Homo sapiens OX=9606 GN=BZW1 PE=1 SV=1	8.83055	5	5	5	1	419	48	5.92	8.35322	4	4	4	1	419	48	5.92	1.43198	1	1	1	1	419	48	5.92
Q9Y5Y6	Suppressor of tumorigenicity 14 protein OS=Homo sapiens OX=9606 GN=ST14 PE=1 SV=2	6.66667	4	4	4	1	855	94.7	6.55	6.66667	4	4	4	1	855	94.7	6.55	1.28655	1	1	1	1	855	94.7	6.55
P31939	Bifunctional purine biosynthesis protein PURH OS=Homo sapiens OX=9606 GN=ATIC PE=1 SV=3	10.1351	3	3	3	1	592	64.6	6.71	9.45946	4	4	4	1	592	64.6	6.71	3.20946	1	1	1	1	592	64.6	6.71
P42574	Caspase-3 OS=Homo sapiens OX=9606 GN=CASP3 PE=1 SV=2	14.8014	3	3	3	1	277	31.6	6.54	19.4946	4	4	4	1	277	31.6	6.54	3.97112	1	1	1	1	277	31.6	6.54
Q8WTW3	Conserved oligomeric Golgi complex subunit 1 OS=Homo sapiens OX=9606 GN=COG1 PE=1 SV=1	3.16327	2	3	2	1	980	108.9	7.31	3.87755	4	4	4	1	980	108.9	7.31	1.22449	1	1	1	1	980	108.9	7.31
O75616	GTPase Era, mitochondrial OS=Homo sapiens OX=9606 GN=ERAL1 PE=1 SV=2	3.66133	2	2	2	1	437	48.3	8.84	10.5263	4	4	4	1	437	48.3	8.84	3.89016	1	1	1	1	437	48.3	8.84
P35625	Metalloproteinase inhibitor 3 OS=Homo sapiens OX=9606 GN=TIMP3 PE=1 SV=2	9.95261	2	2	2	1	211	24.1	8.72	18.9573	4	4	4	1	211	24.1	8.72	3.79147	1	1	1	1	211	24.1	8.72
P41250	Glycine--tRNA ligase OS=Homo sapiens OX=9606 GN=GARS PE=1 SV=3	3.11231	2	2	2	1	739	83.1	7.03	8.52503	4	4	4	1	739	83.1	7.03	1.75913	1	1	1	1	739	83.1	7.03
Q8NC51	Plasminogen activator inhibitor 1 RNA-binding protein OS=Homo sapiens OX=9606 GN=SERBP1 PE=1 SV=2	6.37255	2	2	2	1	408	44.9	8.65	10.7843	4	4	4	1	408	44.9	8.65	3.92157	1	1	1	1	408	44.9	8.65
Q9ULA0	Aspartyl aminopeptidase OS=Homo sapiens OX=9606 GN=DNPEP PE=1 SV=1	6.31579	2	2	2	1	475	52.4	7.42	14.9474	4	4	4	1	475	52.4	7.42	2.52632	1	1	1	1	475	52.4	7.42
P50502	Hsc70-interacting protein OS=Homo sapiens OX=9606 GN=ST13 PE=1 SV=2	3.52304	1	1	1	1	369	41.3	5.27	11.9241	4	4	4	1	369	41.3	5.27	3.25203	1	1	1	1	369	41.3	5.27
Q8NBM4	Ubiquitin-associated domain-containing protein 2 OS=Homo sapiens OX=9606 GN=UBAC2 PE=1 SV=1	3.48837	1	1	1	1	344	38.9	9.01	15.6977	4	4	4	1	344	38.9	9.01	3.19767	1	1	1	1	344	38.9	9.01
Q99497	Protein/nucleic acid deglycase DJ-1 OS=Homo sapiens OX=9606 GN=PARK7 PE=1 SV=2	3.7037	1	1	1	1	189	19.9	6.79	34.3915	4	4	4	1	189	19.9	6.79	3.7037	1	1	1	1	189	19.9	6.79
P29034	Protein S100-A2 OS=Homo sapiens OX=9606 GN=S100A2 PE=1 SV=3									27.551	4	4	4	1	98	11.1	4.78	17.3469	1	1	1	1	98	11.1	4.78
Q15046	Lysine--tRNA ligase OS=Homo sapiens OX=9606 GN=KARS PE=1 SV=3									6.53266	4	4	4	1	597	68	6.35	1.17253	1	1	1	1	597	68	6.35
P10155	60 kDa SS-A/Ro ribonucleoprotein OS=Homo sapiens OX=9606 GN=TROVE2 PE=1 SV=2	12.6394	5	5	5	1	538	60.6	8.03	8.55019	3	3	3	1	538	60.6	8.03	2.60223	1	1	1	1	538	60.6	8.03
Q13423	NAD(P) transhydrogenase, mitochondrial OS=Homo sapiens OX=9606 GN=NNT PE=1 SV=3	5.61694	5	5	5	1	1086	113.8	8.09	2.48619	3	3	3	1	1086	113.8	8.09	1.65746	1	1	1	1	1086	113.8	8.09
P05089	Arginase-1 OS=Homo sapiens OX=9606 GN=ARG1 PE=1 SV=2	16.1491	4	4	4	1	322	34.7	7.21	13.6646	3	3	3	1	322	34.7	7.21	3.41615	1	1	1	1	322	34.7	7.21
P51570	Galactokinase OS=Homo sapiens OX=9606 GN=GALK1 PE=1 SV=1	21.1735	4	4	4	1	392	42.2	6.46	8.41837	3	3	3	1	392	42.2	6.46	4.84694	1	1	1	1	392	42.2	6.46
Q9Y4P3	Transducin beta-like protein 2 OS=Homo sapiens OX=9606 GN=TBL2 PE=1 SV=1	13.8702	4	4	4	1	447	49.8	9.44	10.2908	3	3	3	1	447	49.8	9.44	2.90828	1	1	1	1	447	49.8	9.44
Q9Y2Q3	Glutathione S-transferase kappa 1 OS=Homo sapiens OX=9606 GN=GSTK1 PE=1 SV=3	18.1416	3	4	3	1	226	25.5	8.41	18.1416	3	3	3	1	226	25.5	8.41	7.07965	1	1	1	1	226	25.5	8.41
P53007	Tricarboxylate transport protein, mitochondrial OS=Homo sapiens OX=9606 GN=SLC25A1 PE=1 SV=2	11.254	3	3	3	1	311	34	9.89	10.2894	3	3	3	1	311	34	9.89	3.85852	1	1	1	1	311	34	9.89
Q7RTV0	PHD finger-like domain-containing protein 5A OS=Homo sapiens OX=9606 GN=PHF5A PE=1 SV=1	30	3	3	3	1	110	12.4	8.41	35.4545	3	3	3	1	110	12.4	8.41	14.5455	1	1	1	1	110	12.4	8.41
O15235	28S ribosomal protein S12, mitochondrial OS=Homo sapiens OX=9606 GN=MRPS12 PE=1 SV=1	15.2174	2	2	2	1	138	15.2	10.29	30.4348	3	3	3	1	138	15.2	10.29	6.52174	1	1	1	1	138	15.2	10.29
P20674	Cytochrome c oxidase subunit 5A, mitochondrial OS=Homo sapiens OX=9606 GN=COX5A PE=1 SV=2	14.6667	2	2	2	1	150	16.8	6.79	21.3333	3	3	3	1	150	16.8	6.79	11.3333	1	1	1	1	150	16.8	6.79
P55735	Protein SEC13 homolog OS=Homo sapiens OX=9606 GN=SEC13 PE=1 SV=3	12.4224	2	2	2	1	322	35.5	5.48	15.2174	3	3	3	1	322	35.5	5.48	5.2795	1	1	1	1	322	35.5	5.48
P84095	Rho-related GTP-binding protein RhoG OS=Homo sapiens OX=9606 GN=RHOG PE=1 SV=1	16.7539	2	2	2	1	191	21.3	8.12	25.6545	3	3	2	1	191	21.3	8.12	9.94764	1	1	1	1	191	21.3	8.12
Q8N1B4	Vacuolar protein sorting-associated protein 52 homolog OS=Homo sapiens OX=9606 GN=VPS52 PE=1 SV=1	4.01107	2	2	2	1	723	82.2	5.99	6.36238	3	3	3	1	723	82.2	5.99	2.90456	1	1	1	1	723	82.2	5.99
Q9UEG4	Zinc finger protein 629 OS=Homo sapiens OX=9606 GN=ZNF629 PE=1 SV=2	2.53165	2	2	2	1	869	96.6	7.93	5.06329	3	3	3	1	869	96.6	7.93	2.53165	1	1	1	1	869	96.6	7.93
Q9UGP4	LIM domain-containing protein 1 OS=Homo sapiens OX=9606 GN=LIMD1 PE=1 SV=1	3.10651	2	2	1	1	676	72.1	6.65	5.17751	3	4	2	1	676	72.1	6.65	2.07101	1	1	1	1	676	72.1	6.65
O43776	Asparagine--tRNA ligase, cytoplasmic OS=Homo sapiens OX=9606 GN=NARS PE=1 SV=1	1.45985	1	1	1	1	548	62.9	6.25	7.29927	3	3	3	1	548	62.9	6.25	2.37226	1	1	1	1	548	62.9	6.25
Q15369	Elongin-C OS=Homo sapiens OX=9606 GN=ELOC PE=1 SV=1	12.5	1	1	1	1	112	12.5	4.78	38.3929	3	3	3	1	112	12.5	4.78	12.5	1	1	1	1	112	12.5	4.78
Q6YN16	Hydroxysteroid dehydrogenase-like protein 2 OS=Homo sapiens OX=9606 GN=HSDL2 PE=1 SV=1	4.54545	1	1	1	1	418	45.4	7.99	9.33014	3	3	3	1	418	45.4	7.99	4.54545	1	1	1	1	418	45.4	7.99
Q9Y3I0	tRNA-splicing ligase RtcB homolog OS=Homo sapiens OX=9606 GN=RTCB PE=1 SV=1	3.16832	1	1	1	1	505	55.2	7.23	7.12871	3	3	3	1	505	55.2	7.23	1.38614	1	1	1	1	505	55.2	7.23
P20340	Ras-related protein Rab-6A OS=Homo sapiens OX=9606 GN=RAB6A PE=1 SV=3									17.7885	3	3	2	1	208	23.6	5.54	6.73077	1	1	1	1	208	23.6	5.54
Q02218	2-oxoglutarate dehydrogenase, mitochondrial OS=Homo sapiens OX=9606 GN=OGDH PE=1 SV=3									4.10557	3	3	3	1	1023	115.9	6.86	1.17302	1	1	1	1	1023	115.9	6.86
Q06323	Proteasome activator complex subunit 1 OS=Homo sapiens OX=9606 GN=PSME1 PE=1 SV=1									11.6466	3	4	3	1	249	28.7	6.02	2.81124	1	1	1	1	249	28.7	6.02
Q13616	Cullin-1 OS=Homo sapiens OX=9606 GN=CUL1 PE=1 SV=2	11.3402	7	7	7	1	776	89.6	8	2.44845	2	2	2	1	776	89.6	8	2.31959	1	1	1	1	776	89.6	8
P18206	Vinculin OS=Homo sapiens OX=9606 GN=VCL PE=1 SV=4	6.70194	6	6	6	1	1134	123.7	5.66	2.02822	2	2	2	1	1134	123.7	5.66	1.94004	1	1	1	1	1134	123.7	5.66
O95782	AP-2 complex subunit alpha-1 OS=Homo sapiens OX=9606 GN=AP2A1 PE=1 SV=3	6.34596	5	5	5	1	977	107.5	7.03	2.25179	2	2	2	1	977	107.5	7.03	1.02354	1	1	1	1	977	107.5	7.03
P53396	ATP-citrate synthase OS=Homo sapiens OX=9606 GN=ACLY PE=1 SV=3	6.90282	5	5	5	1	1101	120.8	7.33	2.63397	2	2	2	1	1101	120.8	7.33	1.27157	1	1	1	1	1101	120.8	7.33
O15091	Mitochondrial ribonuclease P catalytic subunit OS=Homo sapiens OX=9606 GN=KIAA0391 PE=1 SV=2	9.77702	4	4	4	1	583	67.3	8.78	4.28816	2	2	2	1	583	67.3	8.78	1.54374	1	1	1	1	583	67.3	8.78
P48556	26S proteasome non-ATPase regulatory subunit 8 OS=Homo sapiens OX=9606 GN=PSMD8 PE=1 SV=2	11.1429	4	4	4	1	350	39.6	9.7	4.28571	2	2	2	1	350	39.6	9.7	4.28571	1	1	1	1	350	39.6	9.7
P49321	Nuclear autoantigenic sperm protein OS=Homo sapiens OX=9606 GN=NASP PE=1 SV=2	5.71066	4	4	4	1	788	85.2	4.3	2.15736	2	2	2	1	788	85.2	4.3	1.26904	1	1	1	1	788	85.2	4.3
Q6P996	Pyridoxal-dependent decarboxylase domain-containing protein 1 OS=Homo sapiens OX=9606 GN=PDXDC1 PE=1 SV=2	6.47208	4	4	4	1	788	86.7	5.38	4.31472	2	2	2	1	788	86.7	5.38	2.41117	1	1	1	1	788	86.7	5.38
Q9BSF4	Mitochondrial import inner membrane translocase subunit Tim29 OS=Homo sapiens OX=9606 GN=TIMM29 PE=1 SV=2	19.6154	4	4	4	1	260	29.2	8.09	11.9231	2	2	2	1	260	29.2	8.09	8.84615	1	1	1	1	260	29.2	8.09
P61026	Ras-related protein Rab-10 OS=Homo sapiens OX=9606 GN=RAB10 PE=1 SV=1	17	3	4	2	1	200	22.5	8.38	11.5	2	2	1	1	200	22.5	8.38	5.5	1	1	1	1	200	22.5	8.38
Q9HC07	Transmembrane protein 165 OS=Homo sapiens OX=9606 GN=TMEM165 PE=1 SV=1	19.4444	3	4	3	1	324	34.9	7.02	13.8889	2	2	2	1	324	34.9	7.02	5.55556	1	2	1	1	324	34.9	7.02
O00635	E3 ubiquitin-protein ligase TRIM38 OS=Homo sapiens OX=9606 GN=TRIM38 PE=1 SV=1	8.17204	3	3	3	1	465	53.4	7.02	4.51613	2	2	2	1	465	53.4	7.02	2.15054	1	1	1	1	465	53.4	7.02
O60313	Dynamin-like 120 kDa protein, mitochondrial OS=Homo sapiens OX=9606 GN=OPA1 PE=1 SV=3	3.75	3	3	3	1	960	111.6	7.87	2.08333	2	2	2	1	960	111.6	7.87	2.29167	1	1	1	1	960	111.6	7.87
O96019	Actin-like protein 6A OS=Homo sapiens OX=9606 GN=ACTL6A PE=1 SV=1	8.85781	3	3	3	1	429	47.4	5.6	6.75991	2	2	2	1	429	47.4	5.6	4.1958	1	1	1	1	429	47.4	5.6
Q5T160	Probable arginine--tRNA ligase, mitochondrial OS=Homo sapiens OX=9606 GN=RARS2 PE=1 SV=1	6.57439	3	3	3	1	578	65.5	8.21	4.49827	2	2	2	1	578	65.5	8.21	2.42215	1	1	1	1	578	65.5	8.21
Q7L4I2	Arginine/serine-rich coiled-coil protein 2 OS=Homo sapiens OX=9606 GN=RSRC2 PE=1 SV=1	8.52535	3	3	3	1	434	50.5	11.33	6.45161	2	2	2	1	434	50.5	11.33	2.76498	1	1	1	1	434	50.5	11.33
Q8WV60	Pentatricopeptide repeat-containing protein 2, mitochondrial OS=Homo sapiens OX=9606 GN=PTCD2 PE=1 SV=3	8.50515	3	3	3	1	388	43.9	9.23	4.38144	2	2	2	1	388	43.9	9.23	3.35052	1	1	1	1	388	43.9	9.23
Q96T51	RUN and FYVE domain-containing protein 1 OS=Homo sapiens OX=9606 GN=RUFY1 PE=1 SV=2	4.51977	3	3	3	1	708	79.8	5.74	3.38983	2	2	2	1	708	79.8	5.74	1.55367	1	1	1	1	708	79.8	5.74
Q9Y3Y2	Chromatin target of PRMT1 protein OS=Homo sapiens OX=9606 GN=CHTOP PE=1 SV=2	16.9355	3	3	3	1	248	26.4	12.23	10.4839	2	2	2	1	248	26.4	12.23	5.24194	1	1	1	1	248	26.4	12.23
Q9NZ45	CDGSH iron-sulfur domain-containing protein 1 OS=Homo sapiens OX=9606 GN=CISD1 PE=1 SV=1	25.9259	2	3	2	1	108	12.2	9.09	25.9259	2	3	2	1	108	12.2	9.09	13.8889	1	1	1	1	108	12.2	9.09
E9PAV3	Nascent polypeptide-associated complex subunit alpha, muscle-specific form OS=Homo sapiens OX=9606 GN=NACA PE=1 SV=1	1.34745	2	2	2	1	2078	205.3	9.58	1.34745	2	2	2	1	2078	205.3	9.58	0.721848	1	1	1	1	2078	205.3	9.58
O95816	BAG family molecular chaperone regulator 2 OS=Homo sapiens OX=9606 GN=BAG2 PE=1 SV=1	9.00474	2	2	2	1	211	23.8	6.7	8.05687	2	2	2	1	211	23.8	6.7	5.21327	1	1	1	1	211	23.8	6.7
P00846	ATP synthase subunit a OS=Homo sapiens OX=9606 GN=MT-ATP6 PE=1 SV=1	7.07965	2	2	2	1	226	24.8	10.1	7.07965	2	2	2	1	226	24.8	10.1	2.65487	1	1	1	1	226	24.8	10.1
P39748	Flap endonuclease 1 OS=Homo sapiens OX=9606 GN=FEN1 PE=1 SV=1	8.15789	2	2	2	1	380	42.6	8.62	9.47368	2	2	2	1	380	42.6	8.62	2.89474	1	1	1	1	380	42.6	8.62
P62306	Small nuclear ribonucleoprotein F OS=Homo sapiens OX=9606 GN=SNRPF PE=1 SV=1	24.4186	2	2	2	1	86	9.7	4.67	24.4186	2	3	2	1	86	9.7	4.67	15.1163	1	2	1	1	86	9.7	4.67
Q13501	Sequestosome-1 OS=Homo sapiens OX=9606 GN=SQSTM1 PE=1 SV=1	10.4545	2	2	2	1	440	47.7	5.22	10.4545	2	2	2	1	440	47.7	5.22	7.04545	1	1	1	1	440	47.7	5.22
Q3MHD2	Protein LSM12 homolog OS=Homo sapiens OX=9606 GN=LSM12 PE=1 SV=2	18.9744	2	2	2	1	195	21.7	7.74	18.9744	2	2	2	1	195	21.7	7.74	6.66667	1	1	1	1	195	21.7	7.74
Q6IAN0	Dehydrogenase/reductase SDR family member 7B OS=Homo sapiens OX=9606 GN=DHRS7B PE=1 SV=2	7.69231	2	2	2	1	325	35.1	9.55	6.76923	2	2	2	1	325	35.1	9.55	3.69231	1	1	1	1	325	35.1	9.55
Q71RC2	La-related protein 4 OS=Homo sapiens OX=9606 GN=LARP4 PE=1 SV=3	2.90055	2	2	2	1	724	80.5	6.61	2.62431	2	2	2	1	724	80.5	6.61	1.79558	1	1	1	1	724	80.5	6.61
Q86WB0	Nuclear-interacting partner of ALK OS=Homo sapiens OX=9606 GN=ZC3HC1 PE=1 SV=1	4.98008	2	2	2	1	502	55.2	5.62	4.98008	2	2	2	1	502	55.2	5.62	1.99203	1	1	1	1	502	55.2	5.62
Q8TEM1	Nuclear pore membrane glycoprotein 210 OS=Homo sapiens OX=9606 GN=NUP210 PE=1 SV=3	1.21887	2	2	2	1	1887	205	6.81	1.32485	2	2	2	1	1887	205	6.81	0.741918	1	1	1	1	1887	205	6.81
Q8WUA7	TBC1 domain family member 22A OS=Homo sapiens OX=9606 GN=TBC1D22A PE=1 SV=2	5.80271	2	2	2	1	517	59.1	5.97	5.80271	2	2	2	1	517	59.1	5.97	1.54739	1	1	1	1	517	59.1	5.97
Q92499	ATP-dependent RNA helicase DDX1 OS=Homo sapiens OX=9606 GN=DDX1 PE=1 SV=2	3.91892	2	2	2	1	740	82.4	7.23	3.91892	2	2	2	1	740	82.4	7.23	2.56757	1	1	1	1	740	82.4	7.23
Q96HW7	Integrator complex subunit 4 OS=Homo sapiens OX=9606 GN=INTS4 PE=1 SV=2	2.18069	2	2	2	1	963	108.1	6.44	3.21911	2	2	2	1	963	108.1	6.44	1.03842	1	1	1	1	963	108.1	6.44
Q9BUQ8	Probable ATP-dependent RNA helicase DDX23 OS=Homo sapiens OX=9606 GN=DDX23 PE=1 SV=3	3.29268	2	2	2	1	820	95.5	9.55	3.04878	2	2	2	1	820	95.5	9.55	1.46341	1	1	1	1	820	95.5	9.55
Q9BW60	Elongation of very long chain fatty acids protein 1 OS=Homo sapiens OX=9606 GN=ELOVL1 PE=1 SV=1	8.96057	2	2	2	1	279	32.6	9.6	9.319	2	2	2	1	279	32.6	9.6	4.30108	1	1	1	1	279	32.6	9.6
Q9H9Y6	DNA-directed RNA polymerase I subunit RPA2 OS=Homo sapiens OX=9606 GN=POLR1B PE=1 SV=2	1.4978	2	2	2	1	1135	128.1	7.83	1.93833	2	2	2	1	1135	128.1	7.83	0.881057	1	1	1	1	1135	128.1	7.83
O43324	Eukaryotic translation elongation factor 1 epsilon-1 OS=Homo sapiens OX=9606 GN=EEF1E1 PE=1 SV=1	5.74713	1	2	1	1	174	19.8	8.54	12.6437	2	2	2	1	174	19.8	8.54	5.74713	1	1	1	1	174	19.8	8.54
O00487	26S proteasome non-ATPase regulatory subunit 14 OS=Homo sapiens OX=9606 GN=PSMD14 PE=1 SV=1	2.25806	1	1	1	1	310	34.6	6.52	11.6129	2	2	2	1	310	34.6	6.52	2.25806	1	1	1	1	310	34.6	6.52
P01023	Alpha-2-macroglobulin OS=Homo sapiens OX=9606 GN=A2M PE=1 SV=3	0.678426	1	1	1	1	1474	163.2	6.46	1.56038	2	2	1	1	1474	163.2	6.46	0.678426	1	1	1	1	1474	163.2	6.46
P11908	Ribose-phosphate pyrophosphokinase 2 OS=Homo sapiens OX=9606 GN=PRPS2 PE=1 SV=2	5.34591	1	1	1	1	318	34.7	6.61	5.34591	2	2	1	1	318	34.7	6.61	2.20126	1	1	1	1	318	34.7	6.61
P60468	Protein transport protein Sec61 subunit beta OS=Homo sapiens OX=9606 GN=SEC61B PE=1 SV=2	10.4167	1	1	1	1	96	10	11.56	21.875	2	2	2	1	96	10	11.56	10.4167	1	1	1	1	96	10	11.56
P98179	RNA-binding protein 3 OS=Homo sapiens OX=9606 GN=RBM3 PE=1 SV=1	11.465	1	1	1	1	157	17.2	8.91	21.0191	2	2	2	1	157	17.2	8.91	11.465	1	1	1	1	157	17.2	8.91
P98194	Calcium-transporting ATPase type 2C member 1 OS=Homo sapiens OX=9606 GN=ATP2C1 PE=1 SV=3	1.19695	1	1	1	1	919	100.5	6.74	2.72035	2	2	2	1	919	100.5	6.74	1.19695	1	1	1	1	919	100.5	6.74
Q13608	Peroxisome assembly factor 2 OS=Homo sapiens OX=9606 GN=PEX6 PE=1 SV=2	1.73469	1	1	1	1	980	104	6.34	1.83673	2	2	2	1	980	104	6.34	2.85714	1	1	1	1	980	104	6.34
Q86UE4	Protein LYRIC OS=Homo sapiens OX=9606 GN=MTDH PE=1 SV=2	1.89003	1	1	1	1	582	63.8	9.32	4.63918	2	2	2	1	582	63.8	9.32	2.74914	1	1	1	1	582	63.8	9.32
Q8N5C7	DTW domain-containing protein 1 OS=Homo sapiens OX=9606 GN=DTWD1 PE=1 SV=1	4.27632	1	1	1	1	304	35.2	8.38	5.92105	2	2	2	1	304	35.2	8.38	4.27632	1	1	1	1	304	35.2	8.38
Q9BX69	Caspase recruitment domain-containing protein 6 OS=Homo sapiens OX=9606 GN=CARD6 PE=1 SV=2	1.92864	1	1	1	1	1037	116.4	6.37	2.79653	2	2	2	1	1037	116.4	6.37	0.96432	1	1	1	1	1037	116.4	6.37
Q9H444	Charged multivesicular body protein 4b OS=Homo sapiens OX=9606 GN=CHMP4B PE=1 SV=1	6.25	1	1	1	1	224	24.9	4.82	10.7143	2	2	2	1	224	24.9	4.82	6.25	1	1	1	1	224	24.9	4.82
Q9NRR3	CDC42 small effector protein 2 OS=Homo sapiens OX=9606 GN=CDC42SE2 PE=1 SV=1	22.619	1	1	1	1	84	9.2	8.35	66.6667	2	2	2	1	84	9.2	8.35	22.619	1	1	1	1	84	9.2	8.35
Q9NW64	Pre-mRNA-splicing factor RBM22 OS=Homo sapiens OX=9606 GN=RBM22 PE=1 SV=1	3.80952	1	1	1	1	420	46.9	8.54	6.19048	2	2	2	1	420	46.9	8.54	3.80952	1	1	1	1	420	46.9	8.54
O43399	Tumor protein D54 OS=Homo sapiens OX=9606 GN=TPD52L2 PE=1 SV=2									11.6505	2	2	2	1	206	22.2	5.36	6.79612	1	1	1	1	206	22.2	5.36
P02788	Lactotransferrin OS=Homo sapiens OX=9606 GN=LTF PE=1 SV=6									2.95775	2	2	2	1	710	78.1	8.12	1.26761	1	1	1	1	710	78.1	8.12
P04080	Cystatin-B OS=Homo sapiens OX=9606 GN=CSTB PE=1 SV=2									24.4898	2	2	2	1	98	11.1	7.56	12.2449	1	1	1	1	98	11.1	7.56
P13798	Acylamino-acid-releasing enzyme OS=Homo sapiens OX=9606 GN=APEH PE=1 SV=4									2.73224	2	2	2	1	732	81.2	5.48	1.22951	1	1	1	1	732	81.2	5.48
P17174	Aspartate aminotransferase, cytoplasmic OS=Homo sapiens OX=9606 GN=GOT1 PE=1 SV=3									5.56901	2	2	2	1	413	46.2	7.01	5.08475	1	1	1	1	413	46.2	7.01
P19823	Inter-alpha-trypsin inhibitor heavy chain H2 OS=Homo sapiens OX=9606 GN=ITIH2 PE=1 SV=2									2.74841	2	2	2	1	946	106.4	6.86	1.58562	1	1	1	1	946	106.4	6.86
P27816	Microtubule-associated protein 4 OS=Homo sapiens OX=9606 GN=MAP4 PE=1 SV=3									2.43056	2	2	2	1	1152	120.9	5.43	1.47569	1	1	1	1	1152	120.9	5.43
P36954	DNA-directed RNA polymerase II subunit RPB9 OS=Homo sapiens OX=9606 GN=POLR2I PE=1 SV=1									28	2	2	2	1	125	14.5	5.14	18.4	1	1	1	1	125	14.5	5.14
P50895	Basal cell adhesion molecule OS=Homo sapiens OX=9606 GN=BCAM PE=1 SV=2									3.66242	2	2	2	1	628	67.4	5.81	2.07006	1	1	1	1	628	67.4	5.81
P51858	Hepatoma-derived growth factor OS=Homo sapiens OX=9606 GN=HDGF PE=1 SV=1									11.25	2	2	2	1	240	26.8	4.73	7.08333	1	1	1	1	240	26.8	4.73
P60903	Protein S100-A10 OS=Homo sapiens OX=9606 GN=S100A10 PE=1 SV=2									27.8351	2	2	2	1	97	11.2	7.37	17.5258	1	1	1	1	97	11.2	7.37
Q12840	Kinesin heavy chain isoform 5A OS=Homo sapiens OX=9606 GN=KIF5A PE=1 SV=2									2.42248	2	2	2	1	1032	117.3	5.9	1.25969	1	1	1	1	1032	117.3	5.9
Q13490	Baculoviral IAP repeat-containing protein 2 OS=Homo sapiens OX=9606 GN=BIRC2 PE=1 SV=2									4.20712	2	2	2	1	618	69.9	6.7	2.26537	1	1	1	1	618	69.9	6.7
Q66K74	Microtubule-associated protein 1S OS=Homo sapiens OX=9606 GN=MAP1S PE=1 SV=2									2.73843	2	2	2	1	1059	112.1	7.3	0.944287	1	1	1	1	1059	112.1	7.3
Q8N474	Secreted frizzled-related protein 1 OS=Homo sapiens OX=9606 GN=SFRP1 PE=1 SV=1									5.41401	2	2	2	1	314	35.4	8.85	5.09554	1	1	1	1	314	35.4	8.85
Q8NBA8	DTW domain-containing protein 2 OS=Homo sapiens OX=9606 GN=DTWD2 PE=1 SV=1									9.0604	2	2	2	1	298	33.4	8.68	4.36242	1	1	1	1	298	33.4	8.68
Q96CU9	FAD-dependent oxidoreductase domain-containing protein 1 OS=Homo sapiens OX=9606 GN=FOXRED1 PE=1 SV=2									4.73251	2	2	2	1	486	53.8	7.78	2.05761	1	1	1	1	486	53.8	7.78
Q96LL9	DnaJ homolog subfamily C member 30 OS=Homo sapiens OX=9606 GN=DNAJC30 PE=1 SV=3									12.3894	2	2	2	1	226	25.9	10.49	8.40708	1	1	1	1	226	25.9	10.49
Q9NZT1	Calmodulin-like protein 5 OS=Homo sapiens OX=9606 GN=CALML5 PE=1 SV=2									21.9178	2	2	2	1	146	15.9	4.44	5.47945	1	1	1	1	146	15.9	4.44
Q9UI09	NADH dehydrogenase [ubiquinone] 1 alpha subcomplex subunit 12 OS=Homo sapiens OX=9606 GN=NDUFA12 PE=1 SV=1									13.7931	2	2	2	1	145	17.1	9.63	11.7241	1	1	1	1	145	17.1	9.63
Q9Y5Q8	General transcription factor 3C polypeptide 5 OS=Homo sapiens OX=9606 GN=GTF3C5 PE=1 SV=2									5.39499	2	2	2	1	519	59.5	6.9	2.31214	1	1	1	1	519	59.5	6.9
Q99439	Calponin-2 OS=Homo sapiens OX=9606 GN=CNN2 PE=1 SV=4	24.9191	6	6	5	1	309	33.7	7.33	4.53074	1	1	1	1	309	33.7	7.33	4.20712	1	1	1	1	309	33.7	7.33
Q96QK1	Vacuolar protein sorting-associated protein 35 OS=Homo sapiens OX=9606 GN=VPS35 PE=1 SV=2	9.17085	5	5	5	1	796	91.6	5.49	1.75879	1	1	1	1	796	91.6	5.49	1.88442	1	1	1	1	796	91.6	5.49
P51659	Peroxisomal multifunctional enzyme type 2 OS=Homo sapiens OX=9606 GN=HSD17B4 PE=1 SV=3	7.33696	4	4	4	1	736	79.6	8.84	2.03804	1	1	1	1	736	79.6	8.84	2.03804	1	1	1	1	736	79.6	8.84
Q13620	Cullin-4B OS=Homo sapiens OX=9606 GN=CUL4B PE=1 SV=4	3.83352	4	4	4	1	913	103.9	7.37	1.20482	1	1	1	1	913	103.9	7.37	1.20482	1	1	1	1	913	103.9	7.37
Q8WVK2	U4/U6.U5 small nuclear ribonucleoprotein 27 kDa protein OS=Homo sapiens OX=9606 GN=SNRNP27 PE=1 SV=1	22.5806	3	4	3	1	155	18.8	11.62	10.3226	1	1	1	1	155	18.8	11.62	10.3226	1	1	1	1	155	18.8	11.62
P23921	Ribonucleoside-diphosphate reductase large subunit OS=Homo sapiens OX=9606 GN=RRM1 PE=1 SV=1	5.17677	3	3	3	1	792	90	7.15	2.90404	1	1	1	1	792	90	7.15	1.0101	1	1	1	1	792	90	7.15
P36507	Dual specificity mitogen-activated protein kinase kinase 2 OS=Homo sapiens OX=9606 GN=MAP2K2 PE=1 SV=1	10	3	3	3	1	400	44.4	6.55	3	1	1	1	1	400	44.4	6.55	3	1	1	1	1	400	44.4	6.55
Q12769	Nuclear pore complex protein Nup160 OS=Homo sapiens OX=9606 GN=NUP160 PE=1 SV=3	2.92479	3	3	3	1	1436	162	5.5	0.557103	1	1	1	1	1436	162	5.5	0.487465	1	1	1	1	1436	162	5.5
Q14318	Peptidyl-prolyl cis-trans isomerase FKBP8 OS=Homo sapiens OX=9606 GN=FKBP8 PE=1 SV=2	11.165	3	3	3	1	412	44.5	4.84	3.64078	1	1	1	1	412	44.5	4.84	3.8835	1	1	1	1	412	44.5	4.84
Q14574	Desmocollin-3 OS=Homo sapiens OX=9606 GN=DSC3 PE=1 SV=3	5.24554	3	3	3	1	896	99.9	6.1	1.5625	1	1	1	1	896	99.9	6.1	1.67411	1	1	1	1	896	99.9	6.1
Q8TE77	Protein phosphatase Slingshot homolog 3 OS=Homo sapiens OX=9606 GN=SSH3 PE=1 SV=2	5.91806	3	3	3	1	659	73	5.3	3.18665	1	1	1	1	659	73	5.3	1.97269	1	1	1	1	659	73	5.3
Q92973	Transportin-1 OS=Homo sapiens OX=9606 GN=TNPO1 PE=1 SV=2	3.45212	3	3	3	1	898	102.3	4.98	1.11359	1	1	1	1	898	102.3	4.98	1.3363	1	1	1	1	898	102.3	4.98
Q9BZF1	Oxysterol-binding protein-related protein 8 OS=Homo sapiens OX=9606 GN=OSBPL8 PE=1 SV=3	4.94938	3	3	3	1	889	101.1	6.96	1.23735	1	1	1	1	889	101.1	6.96	1.23735	1	1	1	1	889	101.1	6.96
O00442	RNA 3'-terminal phosphate cyclase OS=Homo sapiens OX=9606 GN=RTCA PE=1 SV=1	6.55738	2	2	2	1	366	39.3	7.85	3.82514	1	1	1	1	366	39.3	7.85	3.82514	1	1	1	1	366	39.3	7.85
O14602	Eukaryotic translation initiation factor 1A, Y-chromosomal OS=Homo sapiens OX=9606 GN=EIF1AY PE=1 SV=4	18.0556	2	2	2	1	144	16.4	5.24	11.1111	1	1	1	1	144	16.4	5.24	9.72222	1	1	1	1	144	16.4	5.24
O15042	U2 snRNP-associated SURP motif-containing protein OS=Homo sapiens OX=9606 GN=U2SURP PE=1 SV=2	1.65209	2	2	2	1	1029	118.2	8.47	1.16618	1	1	1	1	1029	118.2	8.47	1.16618	1	1	1	1	1029	118.2	8.47
O75179	Ankyrin repeat domain-containing protein 17 OS=Homo sapiens OX=9606 GN=ANKRD17 PE=1 SV=3	1.45985	2	2	2	1	2603	274.1	6.52	0.499424	1	1	1	1	2603	274.1	6.52	0.499424	1	1	1	1	2603	274.1	6.52
O96005	Cleft lip and palate transmembrane protein 1 OS=Homo sapiens OX=9606 GN=CLPTM1 PE=1 SV=1	2.69058	2	2	2	1	669	76	6.3	1.49477	1	1	1	1	669	76	6.3	1.34529	1	1	1	1	669	76	6.3
P0C7P4	Putative cytochrome b-c1 complex subunit Rieske-like protein 1 OS=Homo sapiens OX=9606 GN=UQCRFS1P1 PE=5 SV=1	6.00707	2	2	2	1	283	30.8	8.87	3.18021	1	1	1	1	283	30.8	8.87	2.82686	1	1	1	1	283	30.8	8.87
P13073	Cytochrome c oxidase subunit 4 isoform 1, mitochondrial OS=Homo sapiens OX=9606 GN=COX4I1 PE=1 SV=1	12.426	2	2	2	1	169	19.6	9.51	5.91716	1	1	1	1	169	19.6	9.51	5.91716	1	1	1	1	169	19.6	9.51
P14406	Cytochrome c oxidase subunit 7A2, mitochondrial OS=Homo sapiens OX=9606 GN=COX7A2 PE=1 SV=1	27.7108	2	2	2	1	83	9.4	9.76	15.6627	1	1	1	1	83	9.4	9.76	15.6627	1	1	1	1	83	9.4	9.76
P26640	Valine--tRNA ligase OS=Homo sapiens OX=9606 GN=VARS PE=1 SV=4	2.37342	2	2	2	1	1264	140.4	7.59	0.870253	1	1	1	1	1264	140.4	7.59	0.870253	1	1	1	1	1264	140.4	7.59
P49257	Protein ERGIC-53 OS=Homo sapiens OX=9606 GN=LMAN1 PE=1 SV=2	6.47059	2	2	2	1	510	57.5	6.77	1.56863	1	1	1	1	510	57.5	6.77	1.56863	1	1	1	1	510	57.5	6.77
P50548	ETS domain-containing transcription factor ERF OS=Homo sapiens OX=9606 GN=ERF PE=1 SV=2	6.56934	2	2	2	1	548	58.7	7.3	2.37226	1	1	1	1	548	58.7	7.3	4.19708	1	1	1	1	548	58.7	7.3
P61009	Signal peptidase complex subunit 3 OS=Homo sapiens OX=9606 GN=SPCS3 PE=1 SV=1	12.7778	2	2	2	1	180	20.3	8.62	6.11111	1	1	1	1	180	20.3	8.62	6.11111	1	1	1	1	180	20.3	8.62
P62333	26S proteasome regulatory subunit 10B OS=Homo sapiens OX=9606 GN=PSMC6 PE=1 SV=1	6.42674	2	2	2	1	389	44.1	7.49	3.59897	1	1	1	1	389	44.1	7.49	3.59897	1	1	1	1	389	44.1	7.49
P67812	Signal peptidase complex catalytic subunit SEC11A OS=Homo sapiens OX=9606 GN=SEC11A PE=1 SV=1	11.1732	2	2	2	1	179	20.6	9.48	4.46927	1	1	1	1	179	20.6	9.48	4.46927	1	1	1	1	179	20.6	9.48
Q13724	Mannosyl-oligosaccharide glucosidase OS=Homo sapiens OX=9606 GN=MOGS PE=1 SV=5	3.58423	2	2	2	1	837	91.9	8.9	1.43369	1	1	1	1	837	91.9	8.9	1.43369	1	1	1	1	837	91.9	8.9
Q14435	Polypeptide N-acetylgalactosaminyltransferase 3 OS=Homo sapiens OX=9606 GN=GALNT3 PE=1 SV=2	4.58136	2	2	2	1	633	72.6	7.99	2.21169	1	1	1	1	633	72.6	7.99	2.05371	1	1	1	1	633	72.6	7.99
Q14999	Cullin-7 OS=Homo sapiens OX=9606 GN=CUL7 PE=1 SV=2	1.76678	2	2	2	1	1698	191	5.87	0.942285	1	1	1	1	1698	191	5.87	0.824499	1	1	1	1	1698	191	5.87
Q6P4A7	Sideroflexin-4 OS=Homo sapiens OX=9606 GN=SFXN4 PE=1 SV=1	7.71513	2	2	2	1	337	38	9.19	5.34125	1	1	1	1	337	38	9.19	5.34125	1	1	1	1	337	38	9.19
Q7KZN9	Cytochrome c oxidase assembly protein COX15 homolog OS=Homo sapiens OX=9606 GN=COX15 PE=1 SV=1	7.80488	2	2	2	1	410	46	9.82	3.65854	1	1	1	1	410	46	9.82	3.65854	1	1	1	1	410	46	9.82
Q7Z7K6	Centromere protein V OS=Homo sapiens OX=9606 GN=CENPV PE=1 SV=1	10.5455	2	2	2	1	275	29.9	9.73	6.90909	1	1	1	1	275	29.9	9.73	6.90909	1	1	1	1	275	29.9	9.73
Q86WX3	Active regulator of SIRT1 OS=Homo sapiens OX=9606 GN=RPS19BP1 PE=1 SV=1	25	2	2	2	1	136	15.4	10.74	9.55882	1	1	1	1	136	15.4	10.74	9.55882	1	1	1	1	136	15.4	10.74
Q96BW5	Phosphotriesterase-related protein OS=Homo sapiens OX=9606 GN=PTER PE=1 SV=1	5.15759	2	2	2	1	349	39	6.52	3.15186	1	1	1	1	349	39	6.52	3.4384	1	1	1	1	349	39	6.52
Q96IU4	Protein ABHD14B OS=Homo sapiens OX=9606 GN=ABHD14B PE=1 SV=1	16.6667	2	2	2	1	210	22.3	6.4	4.7619	1	2	1	1	210	22.3	6.4	10.4762	1	1	1	1	210	22.3	6.4
Q96P47	Arf-GAP with GTPase, ANK repeat and PH domain-containing protein 3 OS=Homo sapiens OX=9606 GN=AGAP3 PE=1 SV=2	3.08571	2	2	2	1	875	95	7.97	1.25714	1	1	1	1	875	95	7.97	1.82857	1	1	1	1	875	95	7.97
Q9HAD4	WD repeat-containing protein 41 OS=Homo sapiens OX=9606 GN=WDR41 PE=1 SV=3	4.79303	2	2	2	1	459	51.7	5.44	3.48584	1	1	1	1	459	51.7	5.44	1.30719	1	1	1	1	459	51.7	5.44
Q9P0J6	39S ribosomal protein L36, mitochondrial OS=Homo sapiens OX=9606 GN=MRPL36 PE=1 SV=1	13.5922	2	2	2	1	103	11.8	11.27	5.82524	1	1	1	1	103	11.8	11.27	5.82524	1	1	1	1	103	11.8	11.27
Q9UIL1	Short coiled-coil protein OS=Homo sapiens OX=9606 GN=SCOC PE=1 SV=2	17.6101	2	2	2	1	159	18	8.85	11.3208	1	1	1	1	159	18	8.85	11.3208	1	2	1	1	159	18	8.85
Q9Y2X7	ARF GTPase-activating protein GIT1 OS=Homo sapiens OX=9606 GN=GIT1 PE=1 SV=2	5.25624	2	2	2	1	761	84.3	6.8	1.97109	1	1	1	1	761	84.3	6.8	1.83968	1	1	1	1	761	84.3	6.8
Q9Y3B4	Splicing factor 3B subunit 6 OS=Homo sapiens OX=9606 GN=SF3B6 PE=1 SV=1	20.8	2	2	2	1	125	14.6	9.38	9.6	1	1	1	1	125	14.6	9.38	9.6	1	1	1	1	125	14.6	9.38
Q9Y676	28S ribosomal protein S18b, mitochondrial OS=Homo sapiens OX=9606 GN=MRPS18B PE=1 SV=1	7.75194	2	2	2	1	258	29.4	9.38	3.87597	1	1	1	1	258	29.4	9.38	3.87597	1	1	1	1	258	29.4	9.38
P04004	Vitronectin OS=Homo sapiens OX=9606 GN=VTN PE=1 SV=1	3.13808	1	2	1	1	478	54.3	5.8	3.13808	1	2	1	1	478	54.3	5.8	3.13808	1	3	1	1	478	54.3	5.8
P05386	60S acidic ribosomal protein P1 OS=Homo sapiens OX=9606 GN=RPLP1 PE=1 SV=1	14.0351	1	2	1	1	114	11.5	4.32	14.0351	1	2	1	1	114	11.5	4.32	14.0351	1	2	1	1	114	11.5	4.32
Q96JB1	Dynein heavy chain 8, axonemal OS=Homo sapiens OX=9606 GN=DNAH8 PE=1 SV=2	0.311804	1	2	1	1	4490	514.3	6.32	0.311804	1	1	1	1	4490	514.3	6.32	0.311804	1	2	1	1	4490	514.3	6.32
O00257	E3 SUMO-protein ligase CBX4 OS=Homo sapiens OX=9606 GN=CBX4 PE=1 SV=3	2.32143	1	1	1	1	560	61.3	9.36	2.32143	1	1	1	1	560	61.3	9.36	2.32143	1	1	1	1	560	61.3	9.36
O14939	Phospholipase D2 OS=Homo sapiens OX=9606 GN=PLD2 PE=1 SV=2	1.07181	1	1	1	1	933	105.9	7.64	2.2508	1	1	1	1	933	105.9	7.64	1.07181	1	1	1	1	933	105.9	7.64
O15160	DNA-directed RNA polymerases I and III subunit RPAC1 OS=Homo sapiens OX=9606 GN=POLR1C PE=1 SV=1	5.20231	1	1	1	1	346	39.2	5.5	5.20231	1	1	1	1	346	39.2	5.5	5.20231	1	1	1	1	346	39.2	5.5
O15239	NADH dehydrogenase [ubiquinone] 1 alpha subcomplex subunit 1 OS=Homo sapiens OX=9606 GN=NDUFA1 PE=1 SV=1	18.5714	1	1	1	1	70	8.1	8.84	18.5714	1	1	1	1	70	8.1	8.84	18.5714	1	1	1	1	70	8.1	8.84
O60832	H/ACA ribonucleoprotein complex subunit DKC1 OS=Homo sapiens OX=9606 GN=DKC1 PE=1 SV=3	2.33463	1	1	1	1	514	57.6	9.42	3.89105	1	1	1	1	514	57.6	9.42	1.55642	1	1	1	1	514	57.6	9.42
P00747	Plasminogen OS=Homo sapiens OX=9606 GN=PLG PE=1 SV=2	1.97531	1	1	1	1	810	90.5	7.24	1.97531	1	1	1	1	810	90.5	7.24	1.97531	1	1	1	1	810	90.5	7.24
P06703	Protein S100-A6 OS=Homo sapiens OX=9606 GN=S100A6 PE=1 SV=1	8.88889	1	1	1	1	90	10.2	5.48	8.88889	1	1	1	1	90	10.2	5.48	8.88889	1	1	1	1	90	10.2	5.48
P07108	Acyl-CoA-binding protein OS=Homo sapiens OX=9606 GN=DBI PE=1 SV=2	22.9885	1	1	1	1	87	10	6.57	22.9885	1	1	1	1	87	10	6.57	22.9885	1	1	1	1	87	10	6.57
P17096	High mobility group protein HMG-I/HMG-Y OS=Homo sapiens OX=9606 GN=HMGA1 PE=1 SV=3	23.3645	1	1	1	1	107	11.7	10.32	23.3645	1	1	1	1	107	11.7	10.32	23.3645	1	1	1	1	107	11.7	10.32
P18859	ATP synthase-coupling factor 6, mitochondrial OS=Homo sapiens OX=9606 GN=ATP5J PE=1 SV=1	17.5926	1	1	1	1	108	12.6	9.52	17.5926	1	1	1	1	108	12.6	9.52	17.5926	1	1	1	1	108	12.6	9.52
P21964	Catechol O-methyltransferase OS=Homo sapiens OX=9606 GN=COMT PE=1 SV=2	5.90406	1	1	1	1	271	30	5.47	5.90406	1	1	1	1	271	30	5.47	8.48708	1	1	1	1	271	30	5.47
P27694	Replication protein A 70 kDa DNA-binding subunit OS=Homo sapiens OX=9606 GN=RPA1 PE=1 SV=2	3.08442	1	1	1	1	616	68.1	7.21	2.27273	1	1	1	1	616	68.1	7.21	3.08442	1	1	1	1	616	68.1	7.21
P35030	Trypsin-3 OS=Homo sapiens OX=9606 GN=PRSS3 PE=1 SV=2	4.27632	1	1	1	1	304	32.5	7.49	4.27632	1	1	1	1	304	32.5	7.49	4.27632	1	1	1	1	304	32.5	7.49
P45880	Voltage-dependent anion-selective channel protein 2 OS=Homo sapiens OX=9606 GN=VDAC2 PE=1 SV=2	7.82313	1	1	1	1	294	31.5	7.56	2.72109	1	1	1	1	294	31.5	7.56	6.80272	1	1	1	1	294	31.5	7.56
P49019	Hydroxycarboxylic acid receptor 3 OS=Homo sapiens OX=9606 GN=HCAR3 PE=1 SV=3	3.10078	1	1	1	1	387	44.4	8.78	3.10078	1	1	1	1	387	44.4	8.78	3.10078	1	1	1	1	387	44.4	8.78
P52565	Rho GDP-dissociation inhibitor 1 OS=Homo sapiens OX=9606 GN=ARHGDIA PE=1 SV=3	7.35294	1	1	1	1	204	23.2	5.11	7.35294	1	1	1	1	204	23.2	5.11	7.35294	1	1	1	1	204	23.2	5.11
P55854	Small ubiquitin-related modifier 3 OS=Homo sapiens OX=9606 GN=SUMO3 PE=1 SV=2	11.6505	1	1	1	1	103	11.6	5.49	11.6505	1	1	1	1	103	11.6	5.49	11.6505	1	1	1	1	103	11.6	5.49
P56962	Syntaxin-17 OS=Homo sapiens OX=9606 GN=STX17 PE=1 SV=2	4.96689	1	1	1	1	302	33.4	6.57	2.98013	1	1	1	1	302	33.4	6.57	6.62252	1	1	1	1	302	33.4	6.57
P60059	Protein transport protein Sec61 subunit gamma OS=Homo sapiens OX=9606 GN=SEC61G PE=1 SV=1	17.6471	1	1	1	1	68	7.7	9.99	17.6471	1	1	1	1	68	7.7	9.99	17.6471	1	2	1	1	68	7.7	9.99
P61289	Proteasome activator complex subunit 3 OS=Homo sapiens OX=9606 GN=PSME3 PE=1 SV=1	3.54331	1	1	1	1	254	29.5	5.95	3.54331	1	1	1	1	254	29.5	5.95	5.90551	1	1	1	1	254	29.5	5.95
P62875	DNA-directed RNA polymerases I, II, and III subunit RPABC5 OS=Homo sapiens OX=9606 GN=POLR2L PE=1 SV=1	16.4179	1	1	1	1	67	7.6	7.77	16.4179	1	1	1	1	67	7.6	7.77	16.4179	1	1	1	1	67	7.6	7.77
Q86T24	Transcriptional regulator Kaiso OS=Homo sapiens OX=9606 GN=ZBTB33 PE=1 SV=2	1.19048	1	1	1	1	672	74.4	5.12	1.19048	1	1	1	1	672	74.4	5.12	1.19048	1	1	1	1	672	74.4	5.12
Q86V81	THO complex subunit 4 OS=Homo sapiens OX=9606 GN=ALYREF PE=1 SV=3	10.5058	1	1	1	1	257	26.9	11.15	4.28016	1	1	1	1	257	26.9	11.15	10.5058	1	1	1	1	257	26.9	11.15
Q8NB15	Zinc finger protein 511 OS=Homo sapiens OX=9606 GN=ZNF511 PE=1 SV=1	9.54198	1	1	1	1	262	29.4	6.79	9.54198	1	1	1	1	262	29.4	6.79	9.54198	1	1	1	1	262	29.4	6.79
Q8NHP8	Putative phospholipase B-like 2 OS=Homo sapiens OX=9606 GN=PLBD2 PE=1 SV=2	1.18846	1	1	1	1	589	65.4	6.8	1.18846	1	2	1	1	589	65.4	6.8	1.18846	1	2	1	1	589	65.4	6.8
Q8TBK6	Zinc finger CCHC domain-containing protein 10 OS=Homo sapiens OX=9606 GN=ZCCHC10 PE=1 SV=1	7.29167	1	1	1	1	192	21	8.53	7.29167	1	1	1	1	192	21	8.53	7.29167	1	1	1	1	192	21	8.53
Q8WWN8	Arf-GAP with Rho-GAP domain, ANK repeat and PH domain-containing protein 3 OS=Homo sapiens OX=9606 GN=ARAP3 PE=1 SV=1	0.777202	1	1	1	1	1544	169.7	7.08	1.10104	1	1	1	1	1544	169.7	7.08	1.29534	1	1	1	1	1544	169.7	7.08
Q8WWU7	Intelectin-2 OS=Homo sapiens OX=9606 GN=ITLN2 PE=2 SV=1	1.84615	1	1	1	1	325	36.2	8.28	1.84615	1	1	1	1	325	36.2	8.28	1.84615	1	1	1	1	325	36.2	8.28
Q8WXA9	Splicing regulatory glutamine/lysine-rich protein 1 OS=Homo sapiens OX=9606 GN=SREK1 PE=1 SV=1	3.14961	1	1	1	1	508	59.3	10.39	1.5748	1	1	1	1	508	59.3	10.39	2.95276	1	1	1	1	508	59.3	10.39
Q8WXE9	Stonin-2 OS=Homo sapiens OX=9606 GN=STON2 PE=1 SV=1	0.994475	1	1	1	1	905	101.1	5.39	0.994475	1	1	1	1	905	101.1	5.39	0.994475	1	1	1	1	905	101.1	5.39
Q92482	Aquaporin-3 OS=Homo sapiens OX=9606 GN=AQP3 PE=2 SV=2	2.73973	1	1	1	1	292	31.5	7.23	2.73973	1	1	1	1	292	31.5	7.23	2.73973	1	1	1	1	292	31.5	7.23
Q92896	Golgi apparatus protein 1 OS=Homo sapiens OX=9606 GN=GLG1 PE=1 SV=2	0.848176	1	1	1	1	1179	134.5	6.9	0.932994	1	1	1	1	1179	134.5	6.9	0.932994	1	1	1	1	1179	134.5	6.9
Q93045	Stathmin-2 OS=Homo sapiens OX=9606 GN=STMN2 PE=1 SV=3	5.58659	1	1	1	1	179	20.8	8.32	5.58659	1	1	1	1	179	20.8	8.32	5.58659	1	1	1	1	179	20.8	8.32
Q969N2	GPI transamidase component PIG-T OS=Homo sapiens OX=9606 GN=PIGT PE=1 SV=1	1.38408	1	1	1	1	578	65.7	8.38	2.59516	1	1	1	1	578	65.7	8.38	1.38408	1	1	1	1	578	65.7	8.38
Q96C36	Pyrroline-5-carboxylate reductase 2 OS=Homo sapiens OX=9606 GN=PYCR2 PE=1 SV=1	4.0625	1	1	1	1	320	33.6	7.77	4.0625	1	1	1	1	320	33.6	7.77	4.0625	1	1	1	1	320	33.6	7.77
Q96IX5	Up-regulated during skeletal muscle growth protein 5 OS=Homo sapiens OX=9606 GN=USMG5 PE=1 SV=1	17.2414	1	1	1	1	58	6.5	9.76	17.2414	1	1	1	1	58	6.5	9.76	17.2414	1	1	1	1	58	6.5	9.76
Q96NB2	Sideroflexin-2 OS=Homo sapiens OX=9606 GN=SFXN2 PE=1 SV=2	3.72671	1	1	1	1	322	36.2	9.41	3.72671	1	1	1	1	322	36.2	9.41	3.72671	1	1	1	1	322	36.2	9.41
Q99470	Stromal cell-derived factor 2 OS=Homo sapiens OX=9606 GN=SDF2 PE=1 SV=2	7.109	1	1	1	1	211	23	7.33	11.3744	1	1	1	1	211	23	7.33	7.109	1	1	1	1	211	23	7.33
Q9C002	Normal mucosa of esophagus-specific gene 1 protein OS=Homo sapiens OX=9606 GN=NMES1 PE=2 SV=1	22.8916	1	1	1	1	83	9.6	9.47	8.43373	1	1	1	1	83	9.6	9.47	22.8916	1	1	1	1	83	9.6	9.47
Q9GZT3	SRA stem-loop-interacting RNA-binding protein, mitochondrial OS=Homo sapiens OX=9606 GN=SLIRP PE=1 SV=1	11.9266	1	1	1	1	109	12.3	10.24	9.17431	1	1	1	1	109	12.3	10.24	9.17431	1	1	1	1	109	12.3	10.24
Q9H1A4	Anaphase-promoting complex subunit 1 OS=Homo sapiens OX=9606 GN=ANAPC1 PE=1 SV=1	0.565844	1	1	1	1	1944	216.4	6.3	0.514403	1	1	1	1	1944	216.4	6.3	1.13169	1	1	1	1	1944	216.4	6.3
Q9H633	Ribonuclease P protein subunit p21 OS=Homo sapiens OX=9606 GN=RPP21 PE=1 SV=1	7.14286	1	1	1	1	154	17.6	9.45	7.14286	1	1	1	1	154	17.6	9.45	7.14286	1	1	1	1	154	17.6	9.45
Q9NPL8	Complex I assembly factor TIMMDC1, mitochondrial OS=Homo sapiens OX=9606 GN=TIMMDC1 PE=1 SV=2	3.50877	1	1	1	1	285	32.2	8.5	3.50877	1	1	1	1	285	32.2	8.5	3.50877	1	1	1	1	285	32.2	8.5
Q9UH99	SUN domain-containing protein 2 OS=Homo sapiens OX=9606 GN=SUN2 PE=1 SV=3	3.76569	1	1	1	1	717	80.3	6.73	1.53417	1	1	1	1	717	80.3	6.73	3.76569	1	1	1	1	717	80.3	6.73
Q9UM00	Calcium load-activated calcium channel OS=Homo sapiens OX=9606 GN=TMCO1 PE=1 SV=1	4.25532	1	1	1	1	188	21.2	9.74	4.25532	1	1	1	1	188	21.2	9.74	4.25532	1	1	1	1	188	21.2	9.74
Q9Y256	CAAX prenyl protease 2 OS=Homo sapiens OX=9606 GN=RCE1 PE=1 SV=1	4.25532	1	1	1	1	329	35.8	7.97	4.25532	1	1	1	1	329	35.8	7.97	4.25532	1	1	1	1	329	35.8	7.97
Q9Y2R9	28S ribosomal protein S7, mitochondrial OS=Homo sapiens OX=9606 GN=MRPS7 PE=1 SV=2	4.95868	1	1	1	1	242	28.1	9.99	5.3719	1	1	1	1	242	28.1	9.99	4.95868	1	1	1	1	242	28.1	9.99
Q9Y617	Phosphoserine aminotransferase OS=Homo sapiens OX=9606 GN=PSAT1 PE=1 SV=2	2.7027	1	1	1	1	370	40.4	7.66	2.7027	1	1	1	1	370	40.4	7.66	2.7027	1	1	1	1	370	40.4	7.66
Q9Y6K0	Choline/ethanolaminephosphotransferase 1 OS=Homo sapiens OX=9606 GN=CEPT1 PE=1 SV=1	2.64423	1	1	1	1	416	46.5	8.21	2.64423	1	1	1	1	416	46.5	8.21	2.64423	1	1	1	1	416	46.5	8.21
O14730	Serine/threonine-protein kinase RIO3 OS=Homo sapiens OX=9606 GN=RIOK3 PE=1 SV=2									3.66089	1	1	1	1	519	59.1	5.76	1.7341	1	1	1	1	519	59.1	5.76
O15067	Phosphoribosylformylglycinamidine synthase OS=Homo sapiens OX=9606 GN=PFAS PE=1 SV=4									0.822123	1	1	1	1	1338	144.6	5.76	1.64425	1	1	1	1	1338	144.6	5.76
O15145	Actin-related protein 2/3 complex subunit 3 OS=Homo sapiens OX=9606 GN=ARPC3 PE=1 SV=3									6.17978	1	1	1	1	178	20.5	8.59	6.17978	1	1	1	1	178	20.5	8.59
O15347	High mobility group protein B3 OS=Homo sapiens OX=9606 GN=HMGB3 PE=1 SV=4									6.5	1	1	1	1	200	23	8.37	6.5	1	1	1	1	200	23	8.37
O60869	Endothelial differentiation-related factor 1 OS=Homo sapiens OX=9606 GN=EDF1 PE=1 SV=1									4.72973	1	1	1	1	148	16.4	9.95	10.1351	1	1	1	1	148	16.4	9.95
O75915	PRA1 family protein 3 OS=Homo sapiens OX=9606 GN=ARL6IP5 PE=1 SV=1									5.85106	1	1	1	1	188	21.6	9.77	5.85106	1	1	1	1	188	21.6	9.77
P00480	Ornithine carbamoyltransferase, mitochondrial OS=Homo sapiens OX=9606 GN=OTC PE=1 SV=3									1.69492	1	1	1	1	354	39.9	8.63	1.69492	1	1	1	1	354	39.9	8.63
P10768	S-formylglutathione hydrolase OS=Homo sapiens OX=9606 GN=ESD PE=1 SV=2									3.19149	1	1	1	1	282	31.4	7.02	3.19149	1	1	1	1	282	31.4	7.02
P11279	Lysosome-associated membrane glycoprotein 1 OS=Homo sapiens OX=9606 GN=LAMP1 PE=1 SV=3									2.15827	1	1	1	1	417	44.9	8.75	1.91847	1	1	1	1	417	44.9	8.75
P16157	Ankyrin-1 OS=Homo sapiens OX=9606 GN=ANK1 PE=1 SV=3									0.318979	1	1	1	1	1881	206.1	6.01	0.318979	1	1	1	1	1881	206.1	6.01
P23368	NAD-dependent malic enzyme, mitochondrial OS=Homo sapiens OX=9606 GN=ME2 PE=1 SV=1									2.56849	1	1	1	1	584	65.4	7.61	2.56849	1	1	1	1	584	65.4	7.61
P25815	Protein S100-P OS=Homo sapiens OX=9606 GN=S100P PE=1 SV=2									13.6842	1	1	1	1	95	10.4	4.88	13.6842	1	1	1	1	95	10.4	4.88
P30530	Tyrosine-protein kinase receptor UFO OS=Homo sapiens OX=9606 GN=AXL PE=1 SV=4									1.23043	1	1	1	1	894	98.3	5.39	1.23043	1	1	1	1	894	98.3	5.39
P35244	Replication protein A 14 kDa subunit OS=Homo sapiens OX=9606 GN=RPA3 PE=1 SV=1									14.0496	1	1	1	1	121	13.6	5.08	14.0496	1	1	1	1	121	13.6	5.08
P36406	E3 ubiquitin-protein ligase TRIM23 OS=Homo sapiens OX=9606 GN=TRIM23 PE=1 SV=1									1.74216	1	1	1	1	574	64	6.38	1.74216	1	1	1	1	574	64	6.38
P49720	Proteasome subunit beta type-3 OS=Homo sapiens OX=9606 GN=PSMB3 PE=1 SV=2									6.82927	1	1	1	1	205	22.9	6.55	6.82927	1	1	1	1	205	22.9	6.55
P58546	Myotrophin OS=Homo sapiens OX=9606 GN=MTPN PE=1 SV=2									17.7966	1	1	1	1	118	12.9	5.52	14.4068	1	1	1	1	118	12.9	5.52
P61962	DDB1- and CUL4-associated factor 7 OS=Homo sapiens OX=9606 GN=DCAF7 PE=1 SV=1									3.21637	1	1	1	1	342	38.9	5.52	3.21637	1	1	1	1	342	38.9	5.52
Q02447	Transcription factor Sp3 OS=Homo sapiens OX=9606 GN=SP3 PE=1 SV=3									3.58515	1	1	1	1	781	81.9	5.26	3.58515	1	1	1	1	781	81.9	5.26
Q05397	Focal adhesion kinase 1 OS=Homo sapiens OX=9606 GN=PTK2 PE=1 SV=2									0.665399	1	1	1	1	1052	119.2	6.62	0.665399	1	1	1	1	1052	119.2	6.62
Q13442	28 kDa heat- and acid-stable phosphoprotein OS=Homo sapiens OX=9606 GN=PDAP1 PE=1 SV=1									6.07735	1	1	1	1	181	20.6	8.87	7.18232	1	1	1	1	181	20.6	8.87
Q14019	Coactosin-like protein OS=Homo sapiens OX=9606 GN=COTL1 PE=1 SV=3									5.6338	1	1	1	1	142	15.9	5.67	5.6338	1	1	1	1	142	15.9	5.67
Q5VZ46	Uncharacterized protein KIAA1614 OS=Homo sapiens OX=9606 GN=KIAA1614 PE=2 SV=3									0.672269	1	1	1	1	1190	126.5	8.82	0.756303	1	2	1	1	1190	126.5	8.82
Q8IVT2	Mitotic interactor and substrate of PLK1 OS=Homo sapiens OX=9606 GN=MISP PE=1 SV=1									2.20913	1	1	1	1	679	75.3	6.83	2.20913	1	1	1	1	679	75.3	6.83
Q8IX01	SURP and G-patch domain-containing protein 2 OS=Homo sapiens OX=9606 GN=SUGP2 PE=1 SV=2									1.10906	1	1	1	1	1082	120.1	7.28	1.10906	1	1	1	1	1082	120.1	7.28
Q8IZL8	Proline-, glutamic acid- and leucine-rich protein 1 OS=Homo sapiens OX=9606 GN=PELP1 PE=1 SV=2									0.973451	1	1	1	1	1130	119.6	4.34	2.12389	1	1	1	1	1130	119.6	4.34
Q8N1S5	Zinc transporter ZIP11 OS=Homo sapiens OX=9606 GN=SLC39A11 PE=2 SV=3									4.97076	1	1	1	1	342	35.4	5.6	4.97076	1	1	1	1	342	35.4	5.6
Q8N684	Cleavage and polyadenylation specificity factor subunit 7 OS=Homo sapiens OX=9606 GN=CPSF7 PE=1 SV=1									1.69851	1	1	1	1	471	52	8	2.33546	1	1	1	1	471	52	8
Q969I3	Glycine N-acyltransferase-like protein 1 OS=Homo sapiens OX=9606 GN=GLYATL1 PE=1 SV=1									1.98675	1	1	1	1	302	35.1	6.87	1.98675	1	1	1	1	302	35.1	6.87
Q99595	Mitochondrial import inner membrane translocase subunit Tim17-A OS=Homo sapiens OX=9606 GN=TIMM17A PE=1 SV=1									12.8655	1	1	1	1	171	18	7.87	12.8655	1	1	1	1	171	18	7.87
Q9BX40	Protein LSM14 homolog B OS=Homo sapiens OX=9606 GN=LSM14B PE=1 SV=1									4.93506	1	1	1	1	385	42	9.69	2.85714	1	1	1	1	385	42	9.69
Q9BY84	Dual specificity protein phosphatase 16 OS=Homo sapiens OX=9606 GN=DUSP16 PE=1 SV=1									1.80451	1	1	1	1	665	73.1	7.46	1.80451	1	1	1	1	665	73.1	7.46
Q9BYE4	Small proline-rich protein 2G OS=Homo sapiens OX=9606 GN=SPRR2G PE=3 SV=1									12.3288	1	1	1	1	73	8.2	7.96	17.8082	1	1	1	1	73	8.2	7.96
Q9UBR2	Cathepsin Z OS=Homo sapiens OX=9606 GN=CTSZ PE=1 SV=1									3.30033	1	1	1	1	303	33.8	7.11	3.30033	1	1	1	1	303	33.8	7.11
Q9UK61	Protein TASOR OS=Homo sapiens OX=9606 GN=FAM208A PE=1 SV=3									0.718563	1	1	1	1	1670	188.9	5.8	0.718563	1	1	1	1	1670	188.9	5.8
Q9ULV3	Cip1-interacting zinc finger protein OS=Homo sapiens OX=9606 GN=CIZ1 PE=1 SV=2									1.3363	1	1	1	1	898	100	6.11	1.3363	1	1	1	1	898	100	6.11
Q9Y3B7	39S ribosomal protein L11, mitochondrial OS=Homo sapiens OX=9606 GN=MRPL11 PE=1 SV=1									9.375	1	1	1	1	192	20.7	9.91	8.85417	1	1	1	1	192	20.7	9.91
Q9Y3F4	Serine-threonine kinase receptor-associated protein OS=Homo sapiens OX=9606 GN=STRAP PE=1 SV=1									5.14286	1	1	1	1	350	38.4	5.12	3.71429	1	1	1	1	350	38.4	5.12
Q9Y5L4	Mitochondrial import inner membrane translocase subunit Tim13 OS=Homo sapiens OX=9606 GN=TIMM13 PE=1 SV=1									10.5263	1	1	1	1	95	10.5	8.18	14.7368	1	1	1	1	95	10.5	8.18
Q9Y6A4	Cilia- and flagella-associated protein 20 OS=Homo sapiens OX=9606 GN=CFAP20 PE=1 SV=1									4.14508	1	1	1	1	193	22.8	9.76	4.14508	1	1	1	1	193	22.8	9.76
P49588	Alanine--tRNA ligase, cytoplasmic OS=Homo sapiens OX=9606 GN=AARS PE=1 SV=2	12.5	9	9	9	1	968	106.7	5.53									1.34298	1	1	1	1	968	106.7	5.53
P78344	Eukaryotic translation initiation factor 4 gamma 2 OS=Homo sapiens OX=9606 GN=EIF4G2 PE=1 SV=1	7.16648	5	5	5	1	907	102.3	7.14									2.64609	1	1	1	1	907	102.3	7.14
P36776	Lon protease homolog, mitochondrial OS=Homo sapiens OX=9606 GN=LONP1 PE=1 SV=2	6.98644	4	4	4	1	959	106.4	6.39									1.14703	1	1	1	1	959	106.4	6.39
Q9Y5K5	Ubiquitin carboxyl-terminal hydrolase isozyme L5 OS=Homo sapiens OX=9606 GN=UCHL5 PE=1 SV=3	15.8055	4	4	4	1	329	37.6	5.33									4.25532	1	1	1	1	329	37.6	5.33
O75494	Serine/arginine-rich splicing factor 10 OS=Homo sapiens OX=9606 GN=SRSF10 PE=1 SV=1	14.8855	3	3	3	1	262	31.3	11.27									6.10687	1	1	1	1	262	31.3	11.27
O76031	ATP-dependent Clp protease ATP-binding subunit clpX-like, mitochondrial OS=Homo sapiens OX=9606 GN=CLPX PE=1 SV=2	5.52923	3	3	3	1	633	69.2	7.58									4.2654	1	1	1	1	633	69.2	7.58
P07942	Laminin subunit beta-1 OS=Homo sapiens OX=9606 GN=LAMB1 PE=1 SV=2	3.52744	3	3	3	1	1786	197.9	4.94									0.839866	1	1	1	1	1786	197.9	4.94
P61224	Ras-related protein Rap-1b OS=Homo sapiens OX=9606 GN=RAP1B PE=1 SV=1	17.3913	3	3	2	1	184	20.8	5.78									5.97826	1	1	1	1	184	20.8	5.78
Q7L3T8	Probable proline--tRNA ligase, mitochondrial OS=Homo sapiens OX=9606 GN=PARS2 PE=1 SV=1	13.2632	3	3	3	1	475	53.2	8.1									5.47368	1	1	1	1	475	53.2	8.1
Q9BSJ8	Extended synaptotagmin-1 OS=Homo sapiens OX=9606 GN=ESYT1 PE=1 SV=1	4.61957	3	3	3	1	1104	122.8	5.83									2.17391	1	1	1	1	1104	122.8	5.83
O15372	Eukaryotic translation initiation factor 3 subunit H OS=Homo sapiens OX=9606 GN=EIF3H PE=1 SV=1	7.67045	2	2	2	1	352	39.9	6.54									2.55682	1	1	1	1	352	39.9	6.54
O75306	NADH dehydrogenase [ubiquinone] iron-sulfur protein 2, mitochondrial OS=Homo sapiens OX=9606 GN=NDUFS2 PE=1 SV=2	9.07127	2	2	2	1	463	52.5	7.55									4.10367	1	1	1	1	463	52.5	7.55
P11047	Laminin subunit gamma-1 OS=Homo sapiens OX=9606 GN=LAMC1 PE=1 SV=3	1.67806	2	2	2	1	1609	177.5	5.12									0.870106	1	1	1	1	1609	177.5	5.12
P12270	Nucleoprotein TPR OS=Homo sapiens OX=9606 GN=TPR PE=1 SV=3	0.973339	2	2	2	1	2363	267.1	5.02									0.46551	1	1	1	1	2363	267.1	5.02
P19387	DNA-directed RNA polymerase II subunit RPB3 OS=Homo sapiens OX=9606 GN=POLR2C PE=1 SV=2	9.81818	2	2	2	1	275	31.4	4.92									6.90909	1	1	1	1	275	31.4	4.92
P22830	Ferrochelatase, mitochondrial OS=Homo sapiens OX=9606 GN=FECH PE=1 SV=2	7.0922	2	2	2	1	423	47.8	8.73									1.89125	1	1	1	1	423	47.8	8.73
P23458	Tyrosine-protein kinase JAK1 OS=Homo sapiens OX=9606 GN=JAK1 PE=1 SV=2	2.07972	2	2	2	1	1154	133.2	7.55									1.21317	1	1	1	1	1154	133.2	7.55
P29466	Caspase-1 OS=Homo sapiens OX=9606 GN=CASP1 PE=1 SV=1	6.18812	2	2	2	1	404	45.1	5.91									3.71287	1	1	1	1	404	45.1	5.91
P42126	Enoyl-CoA delta isomerase 1, mitochondrial OS=Homo sapiens OX=9606 GN=ECI1 PE=1 SV=1	9.27152	2	2	2	1	302	32.8	8.54									4.30464	1	1	1	1	302	32.8	8.54
P49593	Protein phosphatase 1F OS=Homo sapiens OX=9606 GN=PPM1F PE=1 SV=3	4.40529	2	2	2	1	454	49.8	5.1									2.20264	1	1	1	1	454	49.8	5.1
P54105	Methylosome subunit pICln OS=Homo sapiens OX=9606 GN=CLNS1A PE=1 SV=1	23.6287	2	2	2	1	237	26.2	4.11									8.01688	1	1	1	1	237	26.2	4.11
P54578	Ubiquitin carboxyl-terminal hydrolase 14 OS=Homo sapiens OX=9606 GN=USP14 PE=1 SV=3	3.64372	2	2	2	1	494	56	5.3									2.22672	1	1	1	1	494	56	5.3
P61966	AP-1 complex subunit sigma-1A OS=Homo sapiens OX=9606 GN=AP1S1 PE=1 SV=1	15.8228	2	2	2	1	158	18.7	5.73									5.6962	1	1	1	1	158	18.7	5.73
Q14C86	GTPase-activating protein and VPS9 domain-containing protein 1 OS=Homo sapiens OX=9606 GN=GAPVD1 PE=1 SV=2	1.21786	2	2	2	1	1478	164.9	5.22									0.67659	1	1	1	1	1478	164.9	5.22
Q15417	Calponin-3 OS=Homo sapiens OX=9606 GN=CNN3 PE=1 SV=1	6.68693	2	2	1	1	329	36.4	6.05									3.34347	1	1	1	1	329	36.4	6.05
Q15678	Tyrosine-protein phosphatase non-receptor type 14 OS=Homo sapiens OX=9606 GN=PTPN14 PE=1 SV=2	2.94861	2	2	2	1	1187	135.2	8.31									1.01095	1	1	1	1	1187	135.2	8.31
Q16527	Cysteine and glycine-rich protein 2 OS=Homo sapiens OX=9606 GN=CSRP2 PE=1 SV=3	12.9534	2	2	2	1	193	20.9	8.62									7.77202	1	1	1	1	193	20.9	8.62
Q27J81	Inverted formin-2 OS=Homo sapiens OX=9606 GN=INF2 PE=1 SV=2	2.0016	2	2	2	1	1249	135.5	5.38									0.880705	1	1	1	1	1249	135.5	5.38
Q5T5P2	Sickle tail protein homolog OS=Homo sapiens OX=9606 GN=KIAA1217 PE=1 SV=2	1.0808	2	2	2	1	1943	214	7.06									0.720535	1	1	1	1	1943	214	7.06
Q8N0X7	Spartin OS=Homo sapiens OX=9606 GN=SPART PE=1 SV=1	4.2042	2	2	2	1	666	72.8	5.91									2.4024	1	1	1	1	666	72.8	5.91
Q96I25	Splicing factor 45 OS=Homo sapiens OX=9606 GN=RBM17 PE=1 SV=1	5.23691	2	2	2	1	401	44.9	5.97									2.99252	1	1	1	1	401	44.9	5.97
Q9BTW9	Tubulin-specific chaperone D OS=Homo sapiens OX=9606 GN=TBCD PE=1 SV=2	2.01342	2	2	2	1	1192	132.5	6.19									0.838926	1	1	1	1	1192	132.5	6.19
Q9BV38	WD repeat-containing protein 18 OS=Homo sapiens OX=9606 GN=WDR18 PE=1 SV=2	3.93519	2	2	2	1	432	47.4	6.7									2.08333	1	1	1	1	432	47.4	6.7
Q9H061	Transmembrane protein 126A OS=Homo sapiens OX=9606 GN=TMEM126A PE=1 SV=1	15.3846	2	2	2	1	195	21.5	9.26									5.12821	1	1	1	1	195	21.5	9.26
Q9H4I3	TraB domain-containing protein OS=Homo sapiens OX=9606 GN=TRABD PE=1 SV=1	5.85106	2	2	2	1	376	42.3	8									5.85106	1	1	1	1	376	42.3	8
Q9H832	Ubiquitin-conjugating enzyme E2 Z OS=Homo sapiens OX=9606 GN=UBE2Z PE=1 SV=2	5.08475	2	2	2	1	354	38.2	5.62									2.25989	1	1	1	1	354	38.2	5.62
Q9H857	5'-nucleotidase domain-containing protein 2 OS=Homo sapiens OX=9606 GN=NT5DC2 PE=1 SV=1	4.03846	2	2	2	1	520	60.7	6.77									1.53846	1	1	1	1	520	60.7	6.77
Q9H8H3	Methyltransferase-like protein 7A OS=Homo sapiens OX=9606 GN=METTL7A PE=1 SV=1	11.0656	2	2	2	1	244	28.3	8.38									6.14754	1	1	1	1	244	28.3	8.38
Q9HBH9	MAP kinase-interacting serine/threonine-protein kinase 2 OS=Homo sapiens OX=9606 GN=MKNK2 PE=1 SV=3	9.24731	2	2	2	1	465	51.8	6.19									3.01075	1	1	1	1	465	51.8	6.19
Q9UJX3	Anaphase-promoting complex subunit 7 OS=Homo sapiens OX=9606 GN=ANAPC7 PE=1 SV=4	6.51085	2	2	2	1	599	66.8	5.64									4.00668	1	1	1	1	599	66.8	5.64
Q9Y4C2	TRPM8 channel-associated factor 1 OS=Homo sapiens OX=9606 GN=TCAF1 PE=1 SV=3	2.60586	2	2	2	1	921	102.1	6.54									1.19435	1	1	1	1	921	102.1	6.54
A0A0B4J2F2	Probable serine/threonine-protein kinase SIK1B OS=Homo sapiens OX=9606 GN=SIK1B PE=3 SV=1	1.78799	1	1	1	1	783	84.9	7.2									1.40485	1	1	1	1	783	84.9	7.2
A8MWD9	Putative small nuclear ribonucleoprotein G-like protein 15 OS=Homo sapiens OX=9606 GN=SNRPGP15 PE=5 SV=2	15.7895	1	1	1	1	76	8.5	8.84									15.7895	1	1	1	1	76	8.5	8.84
O00429	Dynamin-1-like protein OS=Homo sapiens OX=9606 GN=DNM1L PE=1 SV=2	1.3587	1	1	1	1	736	81.8	6.81									1.3587	1	1	1	1	736	81.8	6.81
O15258	Protein RER1 OS=Homo sapiens OX=9606 GN=RER1 PE=1 SV=1	9.18367	1	1	1	1	196	22.9	9.54									9.18367	1	1	1	1	196	22.9	9.54
O15294	UDP-N-acetylglucosamine--peptide N-acetylglucosaminyltransferase 110 kDa subunit OS=Homo sapiens OX=9606 GN=OGT PE=1 SV=3	0.956023	1	1	1	1	1046	116.9	6.7									0.956023	1	1	1	1	1046	116.9	6.7
O43684	Mitotic checkpoint protein BUB3 OS=Homo sapiens OX=9606 GN=BUB3 PE=1 SV=1	3.96341	1	1	1	1	328	37.1	6.84									3.04878	1	1	1	1	328	37.1	6.84
O60763	General vesicular transport factor p115 OS=Homo sapiens OX=9606 GN=USO1 PE=1 SV=2	1.8711	1	1	1	1	962	107.8	4.91									1.0395	1	1	1	1	962	107.8	4.91
O60942	mRNA-capping enzyme OS=Homo sapiens OX=9606 GN=RNGTT PE=1 SV=1	2.01005	1	1	1	1	597	68.5	8.13									2.01005	1	1	1	1	597	68.5	8.13
O75419	Cell division control protein 45 homolog OS=Homo sapiens OX=9606 GN=CDC45 PE=1 SV=1	1.76678	1	1	1	1	566	65.5	5.53									1.76678	1	1	1	1	566	65.5	5.53
O95218	Zinc finger Ran-binding domain-containing protein 2 OS=Homo sapiens OX=9606 GN=ZRANB2 PE=1 SV=2	3.33333	1	1	1	1	330	37.4	10.01									3.33333	1	1	1	1	330	37.4	10.01
O95571	Persulfide dioxygenase ETHE1, mitochondrial OS=Homo sapiens OX=9606 GN=ETHE1 PE=1 SV=2	4.72441	1	1	1	1	254	27.9	6.83									6.69291	1	1	1	1	254	27.9	6.83
O95983	Methyl-CpG-binding domain protein 3 OS=Homo sapiens OX=9606 GN=MBD3 PE=1 SV=1	3.43643	1	1	1	1	291	32.8	5.34									3.43643	1	1	1	1	291	32.8	5.34
P08243	Asparagine synthetase [glutamine-hydrolyzing] OS=Homo sapiens OX=9606 GN=ASNS PE=1 SV=4	3.56506	1	1	1	1	561	64.3	6.86									1.60428	1	1	1	1	561	64.3	6.86
P0C221	Coiled-coil domain-containing protein 175 OS=Homo sapiens OX=9606 GN=CCDC175 PE=4 SV=2	1.13493	1	1	1	1	793	93.6	6.71									1.13493	1	1	1	1	793	93.6	6.71
P10644	cAMP-dependent protein kinase type I-alpha regulatory subunit OS=Homo sapiens OX=9606 GN=PRKAR1A PE=1 SV=1	3.14961	1	1	1	1	381	43	5.35									3.14961	1	1	1	1	381	43	5.35
P11532	Dystrophin OS=Homo sapiens OX=9606 GN=DMD PE=1 SV=3	0.352782	1	1	1	1	3685	426.5	5.88									0.379919	1	1	1	1	3685	426.5	5.88
P24390	ER lumen protein-retaining receptor 1 OS=Homo sapiens OX=9606 GN=KDELR1 PE=1 SV=1	8.96226	1	1	1	1	212	24.5	8.62									8.96226	1	1	1	1	212	24.5	8.62
P48147	Prolyl endopeptidase OS=Homo sapiens OX=9606 GN=PREP PE=1 SV=2	2.39437	1	1	1	1	710	80.6	5.86									2.39437	1	1	1	1	710	80.6	5.86
P49750	YLP motif-containing protein 1 OS=Homo sapiens OX=9606 GN=YLPM1 PE=1 SV=4	1.02516	1	1	1	1	2146	241.5	6.55									0.792171	1	1	1	1	2146	241.5	6.55
P49915	GMP synthase [glutamine-hydrolyzing] OS=Homo sapiens OX=9606 GN=GMPS PE=1 SV=1	1.5873	1	1	1	1	693	76.7	6.87									1.5873	1	1	1	1	693	76.7	6.87
P51398	28S ribosomal protein S29, mitochondrial OS=Homo sapiens OX=9606 GN=DAP3 PE=1 SV=1	3.76884	1	1	1	1	398	45.5	8.88									5.52764	1	1	1	1	398	45.5	8.88
P51665	26S proteasome non-ATPase regulatory subunit 7 OS=Homo sapiens OX=9606 GN=PSMD7 PE=1 SV=2	5.24691	1	1	1	1	324	37	6.77									5.24691	1	1	1	1	324	37	6.77
P52434	DNA-directed RNA polymerases I, II, and III subunit RPABC3 OS=Homo sapiens OX=9606 GN=POLR2H PE=1 SV=4	18	1	1	1	1	150	17.1	4.68									18	1	1	1	1	150	17.1	4.68
P52747	Zinc finger protein 143 OS=Homo sapiens OX=9606 GN=ZNF143 PE=1 SV=2	3.44828	1	1	1	1	638	68.9	6.05									1.41066	1	1	1	1	638	68.9	6.05
P62273	40S ribosomal protein S29 OS=Homo sapiens OX=9606 GN=RPS29 PE=1 SV=2	12.5	1	1	1	1	56	6.7	10.13									12.5	1	1	1	1	56	6.7	10.13
P78413	Iroquois-class homeodomain protein IRX-4 OS=Homo sapiens OX=9606 GN=IRX4 PE=1 SV=2	3.27553	1	1	1	1	519	54.4	6.18									3.27553	1	1	1	1	519	54.4	6.18
Q01954	Zinc finger protein basonuclin-1 OS=Homo sapiens OX=9606 GN=BNC1 PE=1 SV=2	1.30785	1	1	1	1	994	110.9	7.36									1.20724	1	1	1	1	994	110.9	7.36
Q13404	Ubiquitin-conjugating enzyme E2 variant 1 OS=Homo sapiens OX=9606 GN=UBE2V1 PE=1 SV=2	4.7619	1	1	1	1	147	16.5	7.93									4.7619	1	1	1	1	147	16.5	7.93
Q14117	Dihydropyrimidinase OS=Homo sapiens OX=9606 GN=DPYS PE=1 SV=1	2.11946	1	1	1	1	519	56.6	7.27									2.11946	1	1	1	1	519	56.6	7.27
Q15008	26S proteasome non-ATPase regulatory subunit 6 OS=Homo sapiens OX=9606 GN=PSMD6 PE=1 SV=1	3.3419	1	1	1	1	389	45.5	5.62									3.3419	1	1	1	1	389	45.5	5.62
Q15526	Surfeit locus protein 1 OS=Homo sapiens OX=9606 GN=SURF1 PE=1 SV=1	5.33333	1	1	1	1	300	33.3	9.6									5.33333	1	1	1	1	300	33.3	9.6
Q2M389	WASH complex subunit 4 OS=Homo sapiens OX=9606 GN=WASHC4 PE=1 SV=2	0.937766	1	1	1	1	1173	136.3	7.44									0.937766	1	1	1	1	1173	136.3	7.44
Q32P28	Prolyl 3-hydroxylase 1 OS=Homo sapiens OX=9606 GN=P3H1 PE=1 SV=2	1.3587	1	1	1	1	736	83.3	5.14									2.03804	1	1	1	1	736	83.3	5.14
Q460N5	Poly [ADP-ribose] polymerase 14 OS=Homo sapiens OX=9606 GN=PARP14 PE=1 SV=3	0.666297	1	1	1	1	1801	202.7	7.18									0.666297	1	1	1	1	1801	202.7	7.18
Q6DN90	IQ motif and SEC7 domain-containing protein 1 OS=Homo sapiens OX=9606 GN=IQSEC1 PE=1 SV=1	1.03842	1	1	1	1	963	108.2	6.93									1.03842	1	1	1	1	963	108.2	6.93
Q6P161	39S ribosomal protein L54, mitochondrial OS=Homo sapiens OX=9606 GN=MRPL54 PE=1 SV=1	18.8406	1	1	1	1	138	15.8	9.6									18.8406	1	1	1	1	138	15.8	9.6
Q6PJT7	Zinc finger CCCH domain-containing protein 14 OS=Homo sapiens OX=9606 GN=ZC3H14 PE=1 SV=1	2.17391	1	1	1	1	736	82.8	7.31									2.17391	1	1	1	1	736	82.8	7.31
Q6UY14	ADAMTS-like protein 4 OS=Homo sapiens OX=9606 GN=ADAMTSL4 PE=1 SV=2	0.931099	1	1	1	1	1074	116.5	8.34									0.931099	1	1	1	1	1074	116.5	8.34
Q7Z3B4	Nucleoporin p54 OS=Homo sapiens OX=9606 GN=NUP54 PE=1 SV=2	1.77515	1	1	1	1	507	55.4	7.02									1.77515	1	1	1	1	507	55.4	7.02
Q86W92	Liprin-beta-1 OS=Homo sapiens OX=9606 GN=PPFIBP1 PE=1 SV=2	1.08803	1	1	1	1	1011	114	5.55									1.18694	1	1	1	1	1011	114	5.55
Q86Y56	Dynein assembly factor 5, axonemal OS=Homo sapiens OX=9606 GN=DNAAF5 PE=1 SV=4	0.935673	1	1	1	1	855	93.5	6.42									0.935673	1	1	1	1	855	93.5	6.42
Q8IXJ9	Putative Polycomb group protein ASXL1 OS=Homo sapiens OX=9606 GN=ASXL1 PE=1 SV=4	0.908501	1	1	1	1	1541	165.3	6.21									0.908501	1	1	1	1	1541	165.3	6.21
Q8IXM2	Chromatin complexes subunit BAP18 OS=Homo sapiens OX=9606 GN=BAP18 PE=1 SV=1	5.81395	1	1	1	1	172	17.9	7.33									7.55814	1	1	1	1	172	17.9	7.33
Q8ND25	E3 ubiquitin-protein ligase ZNRF1 OS=Homo sapiens OX=9606 GN=ZNRF1 PE=1 SV=2	6.1674	1	1	1	1	227	23.8	6.67									6.1674	1	1	1	1	227	23.8	6.67
Q8TBR7	Protein FAM57A OS=Homo sapiens OX=9606 GN=FAM57A PE=1 SV=2	3.50195	1	1	1	1	257	29.4	9.41									3.50195	1	1	1	1	257	29.4	9.41
Q8WWI1	LIM domain only protein 7 OS=Homo sapiens OX=9606 GN=LMO7 PE=1 SV=3	0.891266	1	1	1	1	1683	192.6	8.09									0.891266	1	1	1	1	1683	192.6	8.09
Q8WXD5	Gem-associated protein 6 OS=Homo sapiens OX=9606 GN=GEMIN6 PE=1 SV=1	7.78443	1	1	1	1	167	18.8	5.12									7.78443	1	1	1	1	167	18.8	5.12
Q8WXG6	MAP kinase-activating death domain protein OS=Homo sapiens OX=9606 GN=MADD PE=1 SV=2	0.971463	1	1	1	1	1647	183.2	6.04									0.667881	1	1	1	1	1647	183.2	6.04
Q92878	DNA repair protein RAD50 OS=Homo sapiens OX=9606 GN=RAD50 PE=1 SV=1	1.21951	1	1	1	1	1312	153.8	6.89									1.21951	1	1	1	1	1312	153.8	6.89
Q95604	HLA class I histocompatibility antigen, Cw-17 alpha chain OS=Homo sapiens OX=9606 GN=HLA-C PE=1 SV=1	6.45161	1	1	1	1	372	41.2	6.8									6.45161	1	1	1	1	372	41.2	6.8
Q969M3	Protein YIPF5 OS=Homo sapiens OX=9606 GN=YIPF5 PE=1 SV=1	3.50195	1	1	1	1	257	28	4.36									3.50195	1	1	1	1	257	28	4.36
Q969T4	Ubiquitin-conjugating enzyme E2 E3 OS=Homo sapiens OX=9606 GN=UBE2E3 PE=1 SV=1	3.86473	1	1	1	1	207	22.9	7.18									3.86473	1	1	1	1	207	22.9	7.18
Q96BI1	Solute carrier family 22 member 18 OS=Homo sapiens OX=9606 GN=SLC22A18 PE=1 SV=3	2.83019	1	1	1	1	424	44.8	9.57									2.83019	1	1	1	1	424	44.8	9.57
Q96JJ7	Protein disulfide-isomerase TMX3 OS=Homo sapiens OX=9606 GN=TMX3 PE=1 SV=2	2.86344	1	1	1	1	454	51.8	4.91									1.76211	1	1	1	1	454	51.8	4.91
Q96KR1	Zinc finger RNA-binding protein OS=Homo sapiens OX=9606 GN=ZFR PE=1 SV=2	1.02421	1	1	1	1	1074	116.9	9.04									1.02421	1	1	1	1	1074	116.9	9.04
Q96ND0	Protein FAM210A OS=Homo sapiens OX=9606 GN=FAM210A PE=1 SV=2	4.41176	1	1	1	1	272	30.8	9.76									4.77941	1	1	1	1	272	30.8	9.76
Q96RT8	Gamma-tubulin complex component 5 OS=Homo sapiens OX=9606 GN=TUBGCP5 PE=1 SV=1	1.46484	1	1	1	1	1024	118.2	5.9									1.46484	1	1	1	1	1024	118.2	5.9
Q99828	Calcium and integrin-binding protein 1 OS=Homo sapiens OX=9606 GN=CIB1 PE=1 SV=4	7.32984	1	1	1	1	191	21.7	4.78									7.32984	1	1	1	1	191	21.7	4.78
Q99873	Protein arginine N-methyltransferase 1 OS=Homo sapiens OX=9606 GN=PRMT1 PE=1 SV=3	3.2345	1	1	1	1	371	42.4	5.35									3.2345	1	1	1	1	371	42.4	5.35
Q9BS26	Endoplasmic reticulum resident protein 44 OS=Homo sapiens OX=9606 GN=ERP44 PE=1 SV=1	5.66502	1	1	1	1	406	46.9	5.26									2.46305	1	1	1	1	406	46.9	5.26
Q9BSC4	Nucleolar protein 10 OS=Homo sapiens OX=9606 GN=NOL10 PE=1 SV=1	2.47093	1	1	1	1	688	80.3	8.46									2.47093	1	1	1	1	688	80.3	8.46
Q9BTT0	Acidic leucine-rich nuclear phosphoprotein 32 family member E OS=Homo sapiens OX=9606 GN=ANP32E PE=1 SV=1	2.23881	1	1	1	1	268	30.7	3.85									2.23881	1	1	1	1	268	30.7	3.85
Q9BU40	Chordin-like protein 1 OS=Homo sapiens OX=9606 GN=CHRDL1 PE=1 SV=1	1.33333	1	1	1	1	450	51.1	8.13									1.33333	1	1	1	1	450	51.1	8.13
Q9BY89	Uncharacterized protein KIAA1671 OS=Homo sapiens OX=9606 GN=KIAA1671 PE=1 SV=2	0.332226	1	1	1	1	1806	196.6	8.47									0.719823	1	1	1	1	1806	196.6	8.47
Q9BZC7	ATP-binding cassette sub-family A member 2 OS=Homo sapiens OX=9606 GN=ABCA2 PE=1 SV=4	0.36961	1	1	1	1	2435	269.7	6.81									0.36961	1	1	1	1	2435	269.7	6.81
Q9C0B5	Palmitoyltransferase ZDHHC5 OS=Homo sapiens OX=9606 GN=ZDHHC5 PE=1 SV=2	1.25874	1	1	1	1	715	77.5	9.01									2.23776	1	1	1	1	715	77.5	9.01
Q9H2V7	Protein spinster homolog 1 OS=Homo sapiens OX=9606 GN=SPNS1 PE=1 SV=1	2.65152	1	1	1	1	528	56.6	6.64									2.65152	1	1	1	1	528	56.6	6.64
Q9H7B4	Histone-lysine N-methyltransferase SMYD3 OS=Homo sapiens OX=9606 GN=SMYD3 PE=1 SV=4	3.03738	1	1	1	1	428	49.1	7.25									3.03738	1	1	1	1	428	49.1	7.25
Q9HB58	Sp110 nuclear body protein OS=Homo sapiens OX=9606 GN=SP110 PE=1 SV=5	2.46734	1	1	1	1	689	78.3	8.87									2.46734	1	1	1	1	689	78.3	8.87
Q9HD42	Charged multivesicular body protein 1a OS=Homo sapiens OX=9606 GN=CHMP1A PE=1 SV=1	4.08163	1	1	1	1	196	21.7	8.06									4.08163	1	1	1	1	196	21.7	8.06
Q9NR28	Diablo homolog, mitochondrial OS=Homo sapiens OX=9606 GN=DIABLO PE=1 SV=1	4.1841	1	1	1	1	239	27.1	5.9									4.1841	1	1	1	1	239	27.1	5.9
Q9NRP0	Oligosaccharyltransferase complex subunit OSTC OS=Homo sapiens OX=9606 GN=OSTC PE=1 SV=1	8.05369	1	1	1	1	149	16.8	9.13									8.05369	1	1	1	1	149	16.8	9.13
Q9NRR2	Tryptase gamma OS=Homo sapiens OX=9606 GN=TPSG1 PE=2 SV=3	5.60748	1	1	1	1	321	33.8	7.09									5.60748	1	1	1	1	321	33.8	7.09
Q9NSI2	Protein FAM207A OS=Homo sapiens OX=9606 GN=FAM207A PE=1 SV=2	3.47826	1	1	1	1	230	25.4	11.08									5.21739	1	1	1	1	230	25.4	11.08
Q9NTK5	Obg-like ATPase 1 OS=Homo sapiens OX=9606 GN=OLA1 PE=1 SV=2	2.27273	1	1	1	1	396	44.7	7.81									3.78788	1	1	1	1	396	44.7	7.81
Q9NVU7	Protein SDA1 homolog OS=Homo sapiens OX=9606 GN=SDAD1 PE=1 SV=3	1.31004	1	1	1	1	687	79.8	9.25									1.31004	1	1	1	1	687	79.8	9.25
Q9NWW5	Ceroid-lipofuscinosis neuronal protein 6 OS=Homo sapiens OX=9606 GN=CLN6 PE=1 SV=1	6.75241	1	1	1	1	311	35.9	8.87									6.75241	1	1	1	1	311	35.9	8.87
Q9NX09	DNA damage-inducible transcript 4 protein OS=Homo sapiens OX=9606 GN=DDIT4 PE=1 SV=1	5.60345	1	1	1	1	232	25.4	4.98									5.60345	1	1	1	1	232	25.4	4.98
Q9NYU2	UDP-glucose:glycoprotein glucosyltransferase 1 OS=Homo sapiens OX=9606 GN=UGGT1 PE=1 SV=3	0.836013	1	1	1	1	1555	177.1	5.63									0.707395	1	1	1	1	1555	177.1	5.63
Q9P003	Protein cornichon homolog 4 OS=Homo sapiens OX=9606 GN=CNIH4 PE=1 SV=1	14.3885	1	1	1	1	139	16.1	6.65									14.3885	1	1	1	1	139	16.1	6.65
Q9P287	BRCA2 and CDKN1A-interacting protein OS=Homo sapiens OX=9606 GN=BCCIP PE=1 SV=1	5.09554	1	1	1	1	314	36	4.61									5.09554	1	1	1	1	314	36	4.61
Q9UBF6	RING-box protein 2 OS=Homo sapiens OX=9606 GN=RNF7 PE=1 SV=1	7.9646	1	1	1	1	113	12.7	5.44									7.9646	1	1	1	1	113	12.7	5.44
Q9UHR5	SAP30-binding protein OS=Homo sapiens OX=9606 GN=SAP30BP PE=1 SV=1	5.19481	1	1	1	1	308	33.9	4.84									5.19481	1	1	1	1	308	33.9	4.84
Q9UI12	V-type proton ATPase subunit H OS=Homo sapiens OX=9606 GN=ATP6V1H PE=1 SV=1	4.7619	1	1	1	1	483	55.8	6.48									4.7619	1	1	1	1	483	55.8	6.48
Q9UK99	F-box only protein 3 OS=Homo sapiens OX=9606 GN=FBXO3 PE=1 SV=3	1.27389	1	1	1	1	471	54.5	5									1.4862	1	1	1	1	471	54.5	5
Q9ULT8	E3 ubiquitin-protein ligase HECTD1 OS=Homo sapiens OX=9606 GN=HECTD1 PE=1 SV=3	0.613027	1	1	1	1	2610	289.2	5.35									0.383142	1	1	1	1	2610	289.2	5.35
Q9UQE7	Structural maintenance of chromosomes protein 3 OS=Homo sapiens OX=9606 GN=SMC3 PE=1 SV=2	1.31471	1	1	1	1	1217	141.5	7.18									1.15037	1	1	1	1	1217	141.5	7.18
Q9Y4F1	FERM, ARHGEF and pleckstrin domain-containing protein 1 OS=Homo sapiens OX=9606 GN=FARP1 PE=1 SV=1	1.14833	1	1	1	1	1045	118.6	8.15									1.14833	1	1	1	1	1045	118.6	8.15
Q9Y580	RNA-binding protein 7 OS=Homo sapiens OX=9606 GN=RBM7 PE=1 SV=1	6.76692	1	1	1	1	266	30.5	9.57									6.76692	1	1	1	1	266	30.5	9.57
Q9Y6V0	Protein piccolo OS=Homo sapiens OX=9606 GN=PCLO PE=1 SV=5	0.175029	1	1	1	1	5142	560.4	6.47									5.84416	1	1	1	1	154	17.9	7.84
A0A1B0GUS4	Ubiquitin-conjugating enzyme E2 L5 OS=Homo sapiens OX=9606 GN=UBE2L5 PE=2 SV=1																	2.88845	1	1	1	1	1004	108.4	5.31
A6NFI3	Zinc finger protein 316 OS=Homo sapiens OX=9606 GN=ZNF316 PE=1 SV=1																	3.4398	1	1	1	1	407	46.1	8.62
A6NJ78	Probable methyltransferase-like protein 15 OS=Homo sapiens OX=9606 GN=METTL15 PE=1 SV=1																	1.08161	1	1	1	1	1017	114.9	6.83
A8MW92	PHD finger protein 20-like protein 1 OS=Homo sapiens OX=9606 GN=PHF20L1 PE=1 SV=2																	8.74317	1	1	1	1	183	20.3	4.72
O43294	Transforming growth factor beta-1-induced transcript 1 protein OS=Homo sapiens OX=9606 GN=TGFB1I1 PE=1 SV=2																	8.8785	1	1	1	1	214	25	8.94
O60281	Zinc finger protein 292 OS=Homo sapiens OX=9606 GN=ZNF292 PE=1 SV=3																	0.660502	1	1	1	1	2271	254.2	6.47
O60287	Nucleolar pre-ribosomal-associated protein 1 OS=Homo sapiens OX=9606 GN=URB1 PE=1 SV=4																	16.6667	1	1	1	1	108	12.8	5.29
O75347	Tubulin-specific chaperone A OS=Homo sapiens OX=9606 GN=TBCA PE=1 SV=3																	5.90631	1	1	1	1	491	55.9	6.9
O75629	Protein CREG1 OS=Homo sapiens OX=9606 GN=CREG1 PE=1 SV=1																	7.8125	1	1	1	1	320	35.6	6.13
O94822	E3 ubiquitin-protein ligase listerin OS=Homo sapiens OX=9606 GN=LTN1 PE=1 SV=6																	2.8	1	1	1	1	500	55	5.71
O94919	Endonuclease domain-containing 1 protein OS=Homo sapiens OX=9606 GN=ENDOD1 PE=1 SV=2																	1.29151	1	1	1	1	542	59.8	6.25
O95394	Phosphoacetylglucosamine mutase OS=Homo sapiens OX=9606 GN=PGM3 PE=1 SV=1																	0.605694	1	1	1	1	1651	178.6	6.86
O95785	Protein Wiz OS=Homo sapiens OX=9606 GN=WIZ PE=1 SV=2																	4.05904	1	1	1	1	271	30.6	5.2
P01583	Interleukin-1 alpha OS=Homo sapiens OX=9606 GN=IL1A PE=1 SV=1																	6.28931	1	1	1	1	318	35.6	6.55
P03886	NADH-ubiquinone oxidoreductase chain 1 OS=Homo sapiens OX=9606 GN=MT-ND1 PE=1 SV=1																	1.34003	1	1	1	1	597	67	7.3
P04003	C4b-binding protein alpha chain OS=Homo sapiens OX=9606 GN=C4BPA PE=1 SV=2																	8.37438	1	1	1	1	203	22.1	6.55
P07203	Glutathione peroxidase 1 OS=Homo sapiens OX=9606 GN=GPX1 PE=1 SV=4																	1.86125	1	1	1	1	591	67	8.13
P07711	Cathepsin L1 OS=Homo sapiens OX=9606 GN=CTSL PE=1 SV=2																	2.94985	1	1	1	1	339	37.8	6.3
P07858	Cathepsin B OS=Homo sapiens OX=9606 GN=CTSB PE=1 SV=3																	0.752394	1	1	1	1	1462	165.8	5.85
P0C0S8	Histone H2A type 1 OS=Homo sapiens OX=9606 GN=HIST1H2AG PE=1 SV=2																	5.33049	1	1	1	1	469	53	5.03
P15036	Protein C-ets-2 OS=Homo sapiens OX=9606 GN=ETS2 PE=1 SV=1																	3.40681	1	1	1	1	499	55.7	5.62
P15170	Eukaryotic peptide chain release factor GTP-binding subunit ERF3A OS=Homo sapiens OX=9606 GN=GSPT1 PE=1 SV=1																	3.27869	1	1	1	1	488	52.7	5.68
P20073	Annexin A7 OS=Homo sapiens OX=9606 GN=ANXA7 PE=1 SV=3																	6.66667	1	1	1	1	165	18.7	7.28
P21675	Transcription initiation factor TFIID subunit 1 OS=Homo sapiens OX=9606 GN=TAF1 PE=1 SV=2																	3.83142	1	1	1	1	261	29	7.31
P30040	Endoplasmic reticulum resident protein 29 OS=Homo sapiens OX=9606 GN=ERP29 PE=1 SV=4																	4.73373	1	1	1	1	169	18.8	9.36
P36873	Serine/threonine-protein phosphatase PP1-gamma catalytic subunit OS=Homo sapiens OX=9606 GN=PPP1CC PE=1 SV=1																	2.34899	1	1	1	1	596	68.2	5.85
P41743	Protein kinase C iota type OS=Homo sapiens OX=9606 GN=PRKCI PE=1 SV=2																	7.84314	1	1	1	1	306	34.2	6.52
P51116	Fragile X mental retardation syndrome-related protein 2 OS=Homo sapiens OX=9606 GN=FXR2 PE=1 SV=2																	1.92616	1	1	1	1	623	71.4	5.19
P52739	Zinc finger protein 131 OS=Homo sapiens OX=9606 GN=ZNF131 PE=1 SV=2																	0.592593	1	1	1	1	2025	229.7	7.52
P53804	E3 ubiquitin-protein ligase TTC3 OS=Homo sapiens OX=9606 GN=TTC3 PE=1 SV=2																	2.44499	1	1	1	1	409	43.1	4.84
P54727	UV excision repair protein RAD23 homolog B OS=Homo sapiens OX=9606 GN=RAD23B PE=1 SV=1																	10.4603	1	1	1	1	239	26.5	7.81
P55201	Peregrin OS=Homo sapiens OX=9606 GN=BRPF1 PE=1 SV=2																	4.08163	1	1	1	1	441	49.5	6.92
P58658	Protein eva-1 homolog C OS=Homo sapiens OX=9606 GN=EVA1C PE=2 SV=1																	1.09336	1	1	1	1	1189	131.6	7.64
P61244	Protein max OS=Homo sapiens OX=9606 GN=MAX PE=1 SV=1																	17.6471	1	1	1	1	85	9.1	9.31
P62873	Guanine nucleotide-binding protein G(I)/G(S)/G(T) subunit beta-1 OS=Homo sapiens OX=9606 GN=GNB1 PE=1 SV=3																	3.93013	1	1	1	1	229	25.6	5.92
P68402	Platelet-activating factor acetylhydrolase IB subunit beta OS=Homo sapiens OX=9606 GN=PAFAH1B2 PE=1 SV=1																	2.40385	1	1	1	1	416	47.3	7.33
Q00535	Cyclin-dependent-like kinase 5 OS=Homo sapiens OX=9606 GN=CDK5 PE=1 SV=3																	10.2857	1	1	1	1	175	19.4	4.88
Q01449	Myosin regulatory light chain 2, atrial isoform OS=Homo sapiens OX=9606 GN=MYL7 PE=1 SV=1																	8.27423	1	1	1	1	423	47.4	6.73
Q02643	Growth hormone-releasing hormone receptor OS=Homo sapiens OX=9606 GN=GHRHR PE=1 SV=2																	5.05618	1	1	1	1	178	20.5	6.02
Q03135	Caveolin-1 OS=Homo sapiens OX=9606 GN=CAV1 PE=1 SV=4																	1.94301	1	1	1	1	772	83.4	7.2
Q09028	Histone-binding protein RBBP4 OS=Homo sapiens OX=9606 GN=RBBP4 PE=1 SV=3																	1.1781	1	1	1	1	1443	160.8	6.4
Q10570	Cleavage and polyadenylation specificity factor subunit 1 OS=Homo sapiens OX=9606 GN=CPSF1 PE=1 SV=2																	0.295469	1	1	1	1	3046	338.1	6.54
Q12830	Nucleosome-remodeling factor subunit BPTF OS=Homo sapiens OX=9606 GN=BPTF PE=1 SV=3																	0.946372	1	1	1	1	951	104.8	8.05
Q12872	Splicing factor, suppressor of white-apricot homolog OS=Homo sapiens OX=9606 GN=SFSWAP PE=1 SV=3																	3.29154	1	1	1	1	638	71.4	5.2
Q13409	Cytoplasmic dynein 1 intermediate chain 2 OS=Homo sapiens OX=9606 GN=DYNC1I2 PE=1 SV=3																	4.64396	1	1	1	1	323	36.2	8.97
Q14692	Ribosome biogenesis protein BMS1 homolog OS=Homo sapiens OX=9606 GN=BMS1 PE=1 SV=1																	1.90337	1	1	1	1	683	74.6	7.71
Q15582	Transforming growth factor-beta-induced protein ig-h3 OS=Homo sapiens OX=9606 GN=TGFBI PE=1 SV=1																	4.61894	1	1	1	1	433	48.6	7.43
Q15831	Serine/threonine-protein kinase STK11 OS=Homo sapiens OX=9606 GN=STK11 PE=1 SV=1																	3.8806	1	1	1	1	335	36	9.28
Q3L8U1	Chromodomain-helicase-DNA-binding protein 9 OS=Homo sapiens OX=9606 GN=CHD9 PE=1 SV=2																	7.18954	1	1	1	1	153	17.4	5.92
Q5JXB2	Putative ubiquitin-conjugating enzyme E2 N-like OS=Homo sapiens OX=9606 GN=UBE2NL PE=1 SV=1																	1.98915	1	1	1	1	553	61.2	9.67
Q5SSJ5	Heterochromatin protein 1-binding protein 3 OS=Homo sapiens OX=9606 GN=HP1BP3 PE=1 SV=1																	0.613183	1	1	1	1	1957	217.2	7.8
Q5T5U3	Rho GTPase-activating protein 21 OS=Homo sapiens OX=9606 GN=ARHGAP21 PE=1 SV=1																	1.097	1	1	1	1	1732	197.2	6.58
Q5VT25	Serine/threonine-protein kinase MRCK alpha OS=Homo sapiens OX=9606 GN=CDC42BPA PE=1 SV=1																	0.766284	1	1	1	1	783	91.3	5.77
Q5VVM6	Coiled-coil domain-containing protein 30 OS=Homo sapiens OX=9606 GN=CCDC30 PE=2 SV=1																	0.371058	1	1	1	1	2156	240.9	5.22
Q5VYJ5	MAM and LDL-receptor class A domain-containing protein 1 OS=Homo sapiens OX=9606 GN=MALRD1 PE=1 SV=4																	0.315085	1	1	1	1	2539	284.4	6.39
Q6DKI1	60S ribosomal protein L7-like 1 OS=Homo sapiens OX=9606 GN=RPL7L1 PE=1 SV=1																	2.10526	1	1	1	1	380	42.4	5.77
Q6DKK2	Tetratricopeptide repeat protein 19, mitochondrial OS=Homo sapiens OX=9606 GN=TTC19 PE=1 SV=4																	9.87261	1	1	1	1	314	34.6	7.75
Q6P2I3	Fumarylacetoacetate hydrolase domain-containing protein 2B OS=Homo sapiens OX=9606 GN=FAHD2B PE=1 SV=1																	0.76762	1	1	1	1	1433	159.4	5.4
Q6PFW1	Inositol hexakisphosphate and diphosphoinositol-pentakisphosphate kinase 1 OS=Homo sapiens OX=9606 GN=PPIP5K1 PE=1 SV=1																	0.729927	1	1	1	1	1096	123.4	8.82
Q6PKG0	La-related protein 1 OS=Homo sapiens OX=9606 GN=LARP1 PE=1 SV=2																	3.11526	1	1	1	1	963	104.8	7.74
Q6VY07	Phosphofurin acidic cluster sorting protein 1 OS=Homo sapiens OX=9606 GN=PACS1 PE=1 SV=2																	1.23172	1	1	1	1	1299	150	5.54
Q6ZMG9	Ceramide synthase 6 OS=Homo sapiens OX=9606 GN=CERS6 PE=1 SV=1																	1.40845	1	1	1	1	852	96.6	6.9
Q6ZN28	Metastasis-associated in colon cancer protein 1 OS=Homo sapiens OX=9606 GN=MACC1 PE=1 SV=2																	1.2987	1	1	1	1	1001	116	7.65
Q7L7X3	Serine/threonine-protein kinase TAO1 OS=Homo sapiens OX=9606 GN=TAOK1 PE=1 SV=1																	4.0201	1	1	1	1	199	22.1	8.1
Q7LBR1	Charged multivesicular body protein 1b OS=Homo sapiens OX=9606 GN=CHMP1B PE=1 SV=1																	3.7037	1	1	1	1	351	40.7	4.97
Q7Z3K3	Pogo transposable element with ZNF domain OS=Homo sapiens OX=9606 GN=POGZ PE=1 SV=2																	3.9823	1	1	1	1	452	49.5	8.16
Q7Z6R9	Transcription factor AP-2-delta OS=Homo sapiens OX=9606 GN=TFAP2D PE=2 SV=1																	1.51324	1	1	1	1	793	85.3	7.83
Q8IV08	Phospholipase D3 OS=Homo sapiens OX=9606 GN=PLD3 PE=1 SV=1																	1.01523	1	1	1	1	788	88.7	6.06
Q8IV36	Protein HID1 OS=Homo sapiens OX=9606 GN=HID1 PE=1 SV=1																	0.268396	1	1	1	1	4471	514.5	5.88
Q8IVF4	Dynein heavy chain 10, axonemal OS=Homo sapiens OX=9606 GN=DNAH10 PE=1 SV=4																	0.411523	1	1	1	1	1701	190	7.21
Q8IVF5	T-lymphoma invasion and metastasis-inducing protein 2 OS=Homo sapiens OX=9606 GN=TIAM2 PE=2 SV=4																	0.36869	1	1	1	1	3526	395	6.76
Q8IZQ1	WD repeat and FYVE domain-containing protein 3 OS=Homo sapiens OX=9606 GN=WDFY3 PE=1 SV=2																	1.96987	1	1	1	1	863	93.4	7.25
Q8N3F8	MICAL-like protein 1 OS=Homo sapiens OX=9606 GN=MICALL1 PE=1 SV=2																	0.975976	1	1	1	1	1332	149.7	7.85
Q8N4C8	Misshapen-like kinase 1 OS=Homo sapiens OX=9606 GN=MINK1 PE=1 SV=2																	9.49367	1	1	1	1	158	18.3	7.88
Q8N5N7	39S ribosomal protein L50, mitochondrial OS=Homo sapiens OX=9606 GN=MRPL50 PE=1 SV=2																	3.08285	1	1	1	1	519	57.5	9.13
Q8N7W2	BEN domain-containing protein 7 OS=Homo sapiens OX=9606 GN=BEND7 PE=1 SV=2																	2.73312	1	1	1	1	622	71.6	7.31
Q8NBJ5	Procollagen galactosyltransferase 1 OS=Homo sapiens OX=9606 GN=COLGALT1 PE=1 SV=1																	9.01639	1	1	1	1	244	26.5	8.34
Q8NBZ0	INO80 complex subunit E OS=Homo sapiens OX=9606 GN=INO80E PE=1 SV=1																	3.84068	1	1	1	1	703	77.6	6.95
Q8ND24	RING finger protein 214 OS=Homo sapiens OX=9606 GN=RNF214 PE=1 SV=2																	0.974817	1	1	1	1	1231	139.9	5.35
Q8NE71	ATP-binding cassette sub-family F member 1 OS=Homo sapiens OX=9606 GN=ABCF1 PE=1 SV=2																	0.768574	1	1	1	1	2342	265.2	5.47
Q8NG31	Kinetochore scaffold 1 OS=Homo sapiens OX=9606 GN=KNL1 PE=1 SV=3																	0.333148	1	1	1	1	1801	196.2	4.94
Q8NI35	InaD-like protein OS=Homo sapiens OX=9606 GN=PATJ PE=1 SV=3																	2.02703	1	1	1	1	740	83.5	8.06
Q8TDB6	E3 ubiquitin-protein ligase DTX3L OS=Homo sapiens OX=9606 GN=DTX3L PE=1 SV=1																	1.24858	1	1	1	1	881	98.5	10.02
Q8TDD1	ATP-dependent RNA helicase DDX54 OS=Homo sapiens OX=9606 GN=DDX54 PE=1 SV=2																	8.28516	1	1	1	1	519	58.9	6.68
Q8WV44	E3 ubiquitin-protein ligase TRIM41 OS=Homo sapiens OX=9606 GN=TRIM41 PE=1 SV=3																	3.17712	1	1	1	1	1259	138.9	9.38
Q8WYH8	Inhibitor of growth protein 5 OS=Homo sapiens OX=9606 GN=ING5 PE=1 SV=1																	0.0524017	1	1	1	1	34350	3813.7	6.35
Q92574	Hamartin OS=Homo sapiens OX=9606 GN=TSC1 PE=1 SV=2																	2.7027	1	1	1	1	370	41.5	8.18
Q92747	Actin-related protein 2/3 complex subunit 1A OS=Homo sapiens OX=9606 GN=ARPC1A PE=2 SV=2																	0.393507	1	1	1	1	2033	231.5	6.96
Q92922	SWI/SNF complex subunit SMARCC1 OS=Homo sapiens OX=9606 GN=SMARCC1 PE=1 SV=3																	1.94647	1	1	1	1	411	46.7	5.27
Q92966	snRNA-activating protein complex subunit 3 OS=Homo sapiens OX=9606 GN=SNAPC3 PE=1 SV=1																	0.481232	1	1	1	1	2078	232.6	5.76
Q96ED9	Protein Hook homolog 2 OS=Homo sapiens OX=9606 GN=HOOK2 PE=1 SV=3																	3.17164	1	1	1	1	536	57.8	6.64
Q96EX3	WD repeat-containing protein 34 OS=Homo sapiens OX=9606 GN=WDR34 PE=1 SV=2																	2.92683	1	1	1	1	410	44.7	9.79
Q96K37	Solute carrier family 35 member E1 OS=Homo sapiens OX=9606 GN=SLC35E1 PE=1 SV=2																	2.74314	1	1	1	1	401	45.1	7.18
Q96LI6	Heat shock transcription factor, Y-linked OS=Homo sapiens OX=9606 GN=HSFY1 PE=1 SV=1																	4.0619	1	1	1	1	517	58.5	7.72
Q96LT9	RNA-binding protein 40 OS=Homo sapiens OX=9606 GN=RNPC3 PE=1 SV=1																	3.44828	1	1	1	1	551	61.1	9.73
Q96NY9	Crossover junction endonuclease MUS81 OS=Homo sapiens OX=9606 GN=MUS81 PE=1 SV=3																	0.566572	1	1	1	1	1412	159.7	4.69
Q96PC5	Melanoma inhibitory activity protein 2 OS=Homo sapiens OX=9606 GN=MIA2 PE=1 SV=4																	1.1984	1	1	1	1	751	83.4	7.01
Q96RS0	Trimethylguanosine synthase OS=Homo sapiens OX=9606 GN=TGS1 PE=1 SV=3																	2.57937	1	1	1	1	504	55.8	8.62
Q96SQ9	Cytochrome P450 2S1 OS=Homo sapiens OX=9606 GN=CYP2S1 PE=1 SV=2																	0.837321	1	1	1	1	836	92.1	6.18
Q99062	Granulocyte colony-stimulating factor receptor OS=Homo sapiens OX=9606 GN=CSF3R PE=1 SV=1																	2.05128	1	1	1	1	780	85.4	7.61
Q99798	Aconitate hydratase, mitochondrial OS=Homo sapiens OX=9606 GN=ACO2 PE=1 SV=2																	14.1304	1	1	1	1	92	10.2	12.25
Q9BRD0	BUD13 homolog OS=Homo sapiens OX=9606 GN=BUD13 PE=1 SV=1																	4.44444	1	1	1	1	315	34.3	5.58
Q9BRX9	WD repeat domain-containing protein 83 OS=Homo sapiens OX=9606 GN=WDR83 PE=1 SV=1																	1.21951	1	1	1	1	902	102.5	6.84
Q9BSJ2	Gamma-tubulin complex component 2 OS=Homo sapiens OX=9606 GN=TUBGCP2 PE=1 SV=2																	5.85366	1	1	1	1	410	44.8	7.06
Q9BT25	HAUS augmin-like complex subunit 8 OS=Homo sapiens OX=9606 GN=HAUS8 PE=1 SV=3																	1.47698	1	1	1	1	1151	130.1	5.05
Q9H2Y7	Zinc finger protein 106 OS=Homo sapiens OX=9606 GN=ZNF106 PE=1 SV=1																	0.90535	1	1	1	1	1215	133.7	7.44
Q9H422	Homeodomain-interacting protein kinase 3 OS=Homo sapiens OX=9606 GN=HIPK3 PE=1 SV=1																	3.44353	1	1	1	1	726	80.9	8.41
Q9H8Y5	Ankyrin repeat and zinc finger domain-containing protein 1 OS=Homo sapiens OX=9606 GN=ANKZF1 PE=1 SV=1																	1.07858	1	1	1	1	1298	141.4	5.76
Q9H9B1	Histone-lysine N-methyltransferase EHMT1 OS=Homo sapiens OX=9606 GN=EHMT1 PE=1 SV=4																	1.95178	1	1	1	1	871	98.2	7.77
Q9HBE1	POZ-, AT hook-, and zinc finger-containing protein 1 OS=Homo sapiens OX=9606 GN=PATZ1 PE=1 SV=1																	1.76211	1	1	1	1	908	105.4	7.03
Q9HCG8	Pre-mRNA-splicing factor CWC22 homolog OS=Homo sapiens OX=9606 GN=CWC22 PE=1 SV=3																	10.5769	1	1	1	1	104	11.7	5.24
Q9HCY8	Protein S100-A14 OS=Homo sapiens OX=9606 GN=S100A14 PE=1 SV=1																	5.43478	1	1	1	1	184	21.8	9.5
Q9NVN3	Synembryn-B OS=Homo sapiens OX=9606 GN=RIC8B PE=1 SV=2																	3.71901	1	1	1	1	242	28.6	6.8
Q9NWZ8	Gem-associated protein 8 OS=Homo sapiens OX=9606 GN=GEMIN8 PE=1 SV=1																	10.929	1	1	1	1	183	21.1	5.43
Q9P1Z0	Zinc finger and BTB domain-containing protein 4 OS=Homo sapiens OX=9606 GN=ZBTB4 PE=1 SV=3																	1.16732	1	1	1	1	771	82.3	7.05
Q9P244	Leucine-rich repeat and fibronectin type III domain-containing protein 1 OS=Homo sapiens OX=9606 GN=LRFN1 PE=1 SV=2																	4.82456	1	1	1	1	228	26.1	4.89
Q9UBK7	Rab-like protein 2A OS=Homo sapiens OX=9606 GN=RABL2A PE=1 SV=1																	1.64918	1	1	1	1	667	76	6.65
Q9UGJ1	Gamma-tubulin complex component 4 OS=Homo sapiens OX=9606 GN=TUBGCP4 PE=1 SV=1																	2.5729	1	1	1	1	583	66.2	8.88
Q9UGN5	Poly [ADP-ribose] polymerase 2 OS=Homo sapiens OX=9606 GN=PARP2 PE=1 SV=2																	12.6761	1	1	1	1	213	24.6	10.23
Q9UHY8	Fasciculation and elongation protein zeta-2 OS=Homo sapiens OX=9606 GN=FEZ2 PE=1 SV=2																	3.72093	1	1	1	1	430	48.2	5.05
Q9UJU6	Drebrin-like protein OS=Homo sapiens OX=9606 GN=DBNL PE=1 SV=1																	1.77515	1	1	1	1	676	74.4	8.31
Q9UQC2	GRB2-associated-binding protein 2 OS=Homo sapiens OX=9606 GN=GAB2 PE=1 SV=1																	4.53172	1	1	1	1	331	38.2	5.38
Q9Y2K1	Zinc finger and BTB domain-containing protein 1 OS=Homo sapiens OX=9606 GN=ZBTB1 PE=1 SV=3																	2.7027	1	1	1	1	296	33.2	9.26
Q9Y3D3	28S ribosomal protein S16, mitochondrial OS=Homo sapiens OX=9606 GN=MRPS16 PE=1 SV=1																	1.81347	1	1	1	1	386	42.3	5.97
Q9Y570	Protein phosphatase methylesterase 1 OS=Homo sapiens OX=9606 GN=PPME1 PE=1 SV=3																	1.70109	1	1	1	1	823	93.5	6.93
Q9Y5T5	Ubiquitin carboxyl-terminal hydrolase 16 OS=Homo sapiens OX=9606 GN=USP16 PE=1 SV=1																	18.8976	1	1	1	1	127	14.6	4.7
Q01546	Keratin, type II cytoskeletal 2 oral OS=Homo sapiens OX=9606 GN=KRT76 PE=1 SV=2									13.6364	14	31	3	1	638	65.8	8.12
Q3ZCM7	Tubulin beta-8 chain OS=Homo sapiens OX=9606 GN=TUBB8 PE=1 SV=2	28.3784	13	104	1	1	444	49.7	4.89	28.3784	12	123	1	1	444	49.7	4.89
Q6FI13	Histone H2A type 2-A OS=Homo sapiens OX=9606 GN=HIST2H2AA3 PE=1 SV=3	57.6923	7	20	3	1	130	14.1	10.9	57.6923	6	13	3	1	130	14.1	10.9
Q7RTS7	Keratin, type II cytoskeletal 74 OS=Homo sapiens OX=9606 GN=KRT74 PE=1 SV=2									7.93951	6	13	2	1	529	57.8	7.71
A6NHL2	Tubulin alpha chain-like 3 OS=Homo sapiens OX=9606 GN=TUBAL3 PE=1 SV=2	10.5381	6	24	1	1	446	49.9	6.05	10.3139	5	27	1	1	446	49.9	6.05
P57740	Nuclear pore complex protein Nup107 OS=Homo sapiens OX=9606 GN=NUP107 PE=1 SV=1	7.56757	6	6	6	1	925	106.3	5.43	5.51351	5	5	5	1	925	106.3	5.43
Q04917	14-3-3 protein eta OS=Homo sapiens OX=9606 GN=YWHAH PE=1 SV=4	19.1057	4	9	2	1	246	28.2	4.84	19.5122	5	8	1	1	246	28.2	4.84
Q9BWM7	Sideroflexin-3 OS=Homo sapiens OX=9606 GN=SFXN3 PE=1 SV=3	8.09969	2	3	1	1	321	35.5	9.1	21.4953	5	6	3	1	321	35.5	9.1
P43353	Aldehyde dehydrogenase family 3 member B1 OS=Homo sapiens OX=9606 GN=ALDH3B1 PE=1 SV=1	5.98291	2	2	2	1	468	51.8	7.62	13.2479	5	6	4	1	468	51.8	7.62
P28070	Proteasome subunit beta type-4 OS=Homo sapiens OX=9606 GN=PSMB4 PE=1 SV=4	7.57576	1	1	1	1	264	29.2	5.97	28.4091	5	5	5	1	264	29.2	5.97
P31151	Protein S100-A7 OS=Homo sapiens OX=9606 GN=S100A7 PE=1 SV=4									43.5644	5	7	5	1	101	11.5	6.77
Q8IUF1	COBW domain-containing protein 2 OS=Homo sapiens OX=9606 GN=CBWD2 PE=2 SV=1									15.443	5	5	5	1	395	44	4.89
A0JLT2	Mediator of RNA polymerase II transcription subunit 19 OS=Homo sapiens OX=9606 GN=MED19 PE=1 SV=2	25.4098	3	3	3	1	244	26.3	9.82	35.2459	4	4	4	1	244	26.3	9.82
O95747	Serine/threonine-protein kinase OSR1 OS=Homo sapiens OX=9606 GN=OXSR1 PE=1 SV=1	8.15939	3	3	1	1	527	58	6.43	8.15939	4	4	1	1	527	58	6.43
P61088	Ubiquitin-conjugating enzyme E2 N OS=Homo sapiens OX=9606 GN=UBE2N PE=1 SV=1	17.1053	2	2	2	1	152	17.1	6.57	26.9737	4	4	4	1	152	17.1	6.57
Q9BQE5	Apolipoprotein L2 OS=Homo sapiens OX=9606 GN=APOL2 PE=1 SV=1	6.52819	2	2	2	1	337	37.1	6.74	11.5727	4	4	4	1	337	37.1	6.74
P59998	Actin-related protein 2/3 complex subunit 4 OS=Homo sapiens OX=9606 GN=ARPC4 PE=1 SV=3	4.7619	1	1	1	1	168	19.7	8.43	23.2143	4	4	4	1	168	19.7	8.43
Q6Q0C0	E3 ubiquitin-protein ligase TRAF7 OS=Homo sapiens OX=9606 GN=TRAF7 PE=1 SV=1	2.23881	1	1	1	1	670	74.6	7.15	5.97015	4	4	4	1	670	74.6	7.15
P01891	HLA class I histocompatibility antigen, A-68 alpha chain OS=Homo sapiens OX=9606 GN=HLA-A PE=1 SV=4									17.2603	4	4	4	1	365	40.9	6.7
P52789	Hexokinase-2 OS=Homo sapiens OX=9606 GN=HK2 PE=1 SV=2	8.506	7	7	5	1	917	102.3	6.05	4.253	3	3	2	1	917	102.3	6.05
P48426	Phosphatidylinositol 5-phosphate 4-kinase type-2 alpha OS=Homo sapiens OX=9606 GN=PIP4K2A PE=1 SV=2	13.3005	5	5	5	1	406	46.2	6.99	8.62069	3	3	3	1	406	46.2	6.99
O95716	Ras-related protein Rab-3D OS=Homo sapiens OX=9606 GN=RAB3D PE=1 SV=1	11.8721	3	4	1	1	219	24.3	4.93	11.8721	3	3	1	1	219	24.3	4.93
P06730	Eukaryotic translation initiation factor 4E OS=Homo sapiens OX=9606 GN=EIF4E PE=1 SV=2	15.2074	3	3	3	1	217	25.1	6.15	15.2074	3	3	3	1	217	25.1	6.15
P12273	Prolactin-inducible protein OS=Homo sapiens OX=9606 GN=PIP PE=1 SV=1	26.0274	3	3	3	1	146	16.6	8.05	26.0274	3	3	3	1	146	16.6	8.05
O00116	Alkyldihydroxyacetonephosphate synthase, peroxisomal OS=Homo sapiens OX=9606 GN=AGPS PE=1 SV=1	3.79939	2	2	2	1	658	72.9	7.34	6.38298	3	3	3	1	658	72.9	7.34
P29966	Myristoylated alanine-rich C-kinase substrate OS=Homo sapiens OX=9606 GN=MARCKS PE=1 SV=4	11.1446	2	2	2	1	332	31.5	4.45	15.6627	3	3	3	1	332	31.5	4.45
P31944	Caspase-14 OS=Homo sapiens OX=9606 GN=CASP14 PE=1 SV=2	7.02479	2	2	2	1	242	27.7	5.58	12.3967	3	3	3	1	242	27.7	5.58
Q9NX63	MICOS complex subunit MIC19 OS=Homo sapiens OX=9606 GN=CHCHD3 PE=1 SV=1	12.3348	2	2	2	1	227	26.1	8.28	19.3833	3	3	3	1	227	26.1	8.28
P11766	Alcohol dehydrogenase class-3 OS=Homo sapiens OX=9606 GN=ADH5 PE=1 SV=4	2.40642	1	1	1	1	374	39.7	7.49	9.62567	3	3	3	1	374	39.7	7.49
P37108	Signal recognition particle 14 kDa protein OS=Homo sapiens OX=9606 GN=SRP14 PE=1 SV=2	9.55882	1	1	1	1	136	14.6	10.04	22.7941	3	4	3	1	136	14.6	10.04
Q13835	Plakophilin-1 OS=Homo sapiens OX=9606 GN=PKP1 PE=1 SV=2	2.00803	1	1	1	1	747	82.8	9.13	3.74833	3	3	3	1	747	82.8	9.13
Q5T750	Skin-specific protein 32 OS=Homo sapiens OX=9606 GN=XP32 PE=1 SV=1	3.6	1	1	1	1	250	26.2	7.97	8.4	3	3	3	1	250	26.2	7.97
Q8N122	Regulatory-associated protein of mTOR OS=Homo sapiens OX=9606 GN=RPTOR PE=1 SV=1	0.973783	1	1	1	1	1335	148.9	6.89	2.84644	3	3	3	1	1335	148.9	6.89
Q8WUY1	Protein THEM6 OS=Homo sapiens OX=9606 GN=THEM6 PE=1 SV=2	5.28846	1	1	1	1	208	23.9	9.55	13.4615	3	3	3	1	208	23.9	9.55
O14925	Mitochondrial import inner membrane translocase subunit Tim23 OS=Homo sapiens OX=9606 GN=TIMM23 PE=1 SV=1									23.445	3	3	3	1	209	21.9	8.6
O15143	Actin-related protein 2/3 complex subunit 1B OS=Homo sapiens OX=9606 GN=ARPC1B PE=1 SV=3									9.67742	3	3	3	1	372	40.9	8.35
O60921	Checkpoint protein HUS1 OS=Homo sapiens OX=9606 GN=HUS1 PE=1 SV=1									15.3571	3	3	3	1	280	31.7	6.84
O75223	Gamma-glutamylcyclotransferase OS=Homo sapiens OX=9606 GN=GGCT PE=1 SV=1									20.7447	3	3	3	1	188	21	5.14
P02774	Vitamin D-binding protein OS=Homo sapiens OX=9606 GN=GC PE=1 SV=2									9.91561	3	3	3	1	474	52.9	5.45
P26583	High mobility group protein B2 OS=Homo sapiens OX=9606 GN=HMGB2 PE=1 SV=2									16.2679	3	5	1	1	209	24	7.81
P50750	Cyclin-dependent kinase 9 OS=Homo sapiens OX=9606 GN=CDK9 PE=1 SV=3									6.98925	3	4	1	1	372	42.8	8.79
Q04828	Aldo-keto reductase family 1 member C1 OS=Homo sapiens OX=9606 GN=AKR1C1 PE=1 SV=1									10.2167	3	3	1	1	323	36.8	7.88
Q6H3X3	UL-16 binding protein 5 OS=Homo sapiens OX=9606 GN=RAET1G PE=1 SV=1									8.38323	3	3	3	1	334	37.1	7.3
Q8WVV4	Protein POF1B OS=Homo sapiens OX=9606 GN=POF1B PE=1 SV=3									5.09338	3	3	3	1	589	68	6.32
Q9Y6N1	Cytochrome c oxidase assembly protein COX11, mitochondrial OS=Homo sapiens OX=9606 GN=COX11 PE=1 SV=3									18.1159	3	3	3	1	276	31.4	9.06
P09960	Leukotriene A-4 hydrolase OS=Homo sapiens OX=9606 GN=LTA4H PE=1 SV=2	14.239	6	7	6	1	611	69.2	6.18	5.89198	2	2	2	1	611	69.2	6.18
O43237	Cytoplasmic dynein 1 light intermediate chain 2 OS=Homo sapiens OX=9606 GN=DYNC1LI2 PE=1 SV=1	13.6179	4	4	4	1	492	54.1	6.38	5.69106	2	2	1	1	492	54.1	6.38
P31327	Carbamoyl-phosphate synthase [ammonia], mitochondrial OS=Homo sapiens OX=9606 GN=CPS1 PE=1 SV=2	3.66667	4	4	3	1	1500	164.8	6.74	1.33333	2	2	1	1	1500	164.8	6.74
P49736	DNA replication licensing factor MCM2 OS=Homo sapiens OX=9606 GN=MCM2 PE=1 SV=4	4.42478	4	4	4	1	904	101.8	5.52	3.20796	2	2	2	1	904	101.8	5.52
Q15717	ELAV-like protein 1 OS=Homo sapiens OX=9606 GN=ELAVL1 PE=1 SV=2	15.0307	4	4	4	1	326	36.1	9.17	5.52147	2	2	2	1	326	36.1	9.17
O43172	U4/U6 small nuclear ribonucleoprotein Prp4 OS=Homo sapiens OX=9606 GN=PRPF4 PE=1 SV=2	7.85441	3	3	3	1	522	58.4	7.42	6.70498	2	2	2	1	522	58.4	7.42
Q86WA6	Valacyclovir hydrolase OS=Homo sapiens OX=9606 GN=BPHL PE=1 SV=1	15.4639	3	3	3	1	291	32.5	9.14	8.93471	2	2	2	1	291	32.5	9.14
O75131	Copine-3 OS=Homo sapiens OX=9606 GN=CPNE3 PE=1 SV=1	3.35196	2	2	2	1	537	60.1	5.85	4.65549	2	2	2	1	537	60.1	5.85
O95302	Peptidyl-prolyl cis-trans isomerase FKBP9 OS=Homo sapiens OX=9606 GN=FKBP9 PE=1 SV=2	3.50877	2	2	2	1	570	63	5.08	3.68421	2	2	2	1	570	63	5.08
P07741	Adenine phosphoribosyltransferase OS=Homo sapiens OX=9606 GN=APRT PE=1 SV=2	14.4444	2	2	2	1	180	19.6	6.02	14.4444	2	2	2	1	180	19.6	6.02
P22735	Protein-glutamine gamma-glutamyltransferase K OS=Homo sapiens OX=9606 GN=TGM1 PE=1 SV=4	2.69278	2	2	2	1	817	89.7	6.04	2.32558	2	2	2	1	817	89.7	6.04
P26196	Probable ATP-dependent RNA helicase DDX6 OS=Homo sapiens OX=9606 GN=DDX6 PE=1 SV=2	8.90269	2	2	2	1	483	54.4	8.66	8.90269	2	2	2	1	483	54.4	8.66
P51617	Interleukin-1 receptor-associated kinase 1 OS=Homo sapiens OX=9606 GN=IRAK1 PE=1 SV=2	4.21348	2	2	2	1	712	76.5	6.62	2.80899	2	2	2	1	712	76.5	6.62
Q8N335	Glycerol-3-phosphate dehydrogenase 1-like protein OS=Homo sapiens OX=9606 GN=GPD1L PE=1 SV=1	5.12821	2	2	2	1	351	38.4	7.02	7.40741	2	2	2	1	351	38.4	7.02
Q96KP4	Cytosolic non-specific dipeptidase OS=Homo sapiens OX=9606 GN=CNDP2 PE=1 SV=2	4.84211	2	2	2	1	475	52.8	5.97	5.05263	2	2	2	1	475	52.8	5.97
Q96PV6	Leukocyte receptor cluster member 8 OS=Homo sapiens OX=9606 GN=LENG8 PE=1 SV=3	5.875	2	2	2	1	800	88.1	9.11	4.625	2	2	2	1	800	88.1	9.11
Q99567	Nuclear pore complex protein Nup88 OS=Homo sapiens OX=9606 GN=NUP88 PE=1 SV=2	3.23887	2	2	2	1	741	83.5	5.69	5.12821	2	2	2	1	741	83.5	5.69
Q9C0G6	Dynein heavy chain 6, axonemal OS=Homo sapiens OX=9606 GN=DNAH6 PE=2 SV=3	0.625301	2	2	2	1	4158	475.7	6	0.865801	2	3	2	1	4158	475.7	6
Q9H1C4	Protein unc-93 homolog B1 OS=Homo sapiens OX=9606 GN=UNC93B1 PE=1 SV=2	5.02513	2	2	2	1	597	66.6	6.96	5.02513	2	2	2	1	597	66.6	6.96
O15144	Actin-related protein 2/3 complex subunit 2 OS=Homo sapiens OX=9606 GN=ARPC2 PE=1 SV=1	3.66667	1	2	1	1	300	34.3	7.36	5.33333	2	2	2	1	300	34.3	7.36
O95168	NADH dehydrogenase [ubiquinone] 1 beta subcomplex subunit 4 OS=Homo sapiens OX=9606 GN=NDUFB4 PE=1 SV=3	13.9535	1	1	1	1	129	15.2	9.85	21.7054	2	2	2	1	129	15.2	9.85
P09012	U1 small nuclear ribonucleoprotein A OS=Homo sapiens OX=9606 GN=SNRPA PE=1 SV=3	3.5461	1	1	1	1	282	31.3	9.83	6.38298	2	2	2	1	282	31.3	9.83
P13473	Lysosome-associated membrane glycoprotein 2 OS=Homo sapiens OX=9606 GN=LAMP2 PE=1 SV=2	1.95122	1	1	1	1	410	44.9	5.63	4.14634	2	2	2	1	410	44.9	5.63
P25685	DnaJ homolog subfamily B member 1 OS=Homo sapiens OX=9606 GN=DNAJB1 PE=1 SV=4	2.94118	1	1	1	1	340	38	8.63	5	2	2	2	1	340	38	8.63
P47929	Galectin-7 OS=Homo sapiens OX=9606 GN=LGALS7 PE=1 SV=2	8.08824	1	1	1	1	136	15.1	7.62	19.8529	2	2	2	1	136	15.1	7.62
P50995	Annexin A11 OS=Homo sapiens OX=9606 GN=ANXA11 PE=1 SV=1	1.78218	1	1	1	1	505	54.4	7.65	3.9604	2	2	2	1	505	54.4	7.65
Q08AF3	Schlafen family member 5 OS=Homo sapiens OX=9606 GN=SLFN5 PE=1 SV=1	1.3468	1	1	1	1	891	101	8.22	2.3569	2	2	2	1	891	101	8.22
Q13867	Bleomycin hydrolase OS=Homo sapiens OX=9606 GN=BLMH PE=1 SV=1	4.3956	1	1	1	1	455	52.5	6.27	6.81319	2	2	2	1	455	52.5	6.27
Q6PCB6	Alpha/beta hydrolase domain-containing protein 17C OS=Homo sapiens OX=9606 GN=ABHD17C PE=1 SV=2	3.34347	1	1	1	1	329	35.8	5.64	10.3343	2	2	2	1	329	35.8	5.64
Q9P0U3	Sentrin-specific protease 1 OS=Homo sapiens OX=9606 GN=SENP1 PE=1 SV=2	1.24224	1	1	1	1	644	73.4	8.47	2.79503	2	2	2	1	644	73.4	8.47
Q9Y2R0	Cytochrome c oxidase assembly factor 3 homolog, mitochondrial OS=Homo sapiens OX=9606 GN=COA3 PE=1 SV=1	9.43396	1	1	1	1	106	11.7	9.6	17.9245	2	2	2	1	106	11.7	9.6
O14908	PDZ domain-containing protein GIPC1 OS=Homo sapiens OX=9606 GN=GIPC1 PE=1 SV=2									6.90691	2	2	2	1	333	36	6.28
O43824	Putative GTP-binding protein 6 OS=Homo sapiens OX=9606 GN=GTPBP6 PE=2 SV=4									3.68217	2	2	2	1	516	56.9	9.42
O75382	Tripartite motif-containing protein 3 OS=Homo sapiens OX=9606 GN=TRIM3 PE=1 SV=2									2.82258	2	2	2	1	744	80.8	7.83
O95757	Heat shock 70 kDa protein 4L OS=Homo sapiens OX=9606 GN=HSPA4L PE=1 SV=3									3.69487	2	2	2	1	839	94.5	5.88
P07919	Cytochrome b-c1 complex subunit 6, mitochondrial OS=Homo sapiens OX=9606 GN=UQCRH PE=1 SV=2									29.6703	2	2	2	1	91	10.7	4.44
P10515	Dihydrolipoyllysine-residue acetyltransferase component of pyruvate dehydrogenase complex, mitochondrial OS=Homo sapiens OX=9606 GN=DLAT PE=1 SV=3									4.01855	2	2	2	1	647	69	7.84
P12081	Histidine--tRNA ligase, cytoplasmic OS=Homo sapiens OX=9606 GN=HARS PE=1 SV=2									2.94695	2	2	2	1	509	57.4	5.88
P14735	Insulin-degrading enzyme OS=Homo sapiens OX=9606 GN=IDE PE=1 SV=4									2.45339	2	2	2	1	1019	117.9	6.61
P16070	CD44 antigen OS=Homo sapiens OX=9606 GN=CD44 PE=1 SV=3									2.42588	2	2	2	1	742	81.5	5.33
[truncated: 541 more rows]

## Sheet: The 169 proteins
Accession	Description
A0A1B0GUS4	Ubiquitin-conjugating enzyme E2 L5 OS=Homo sapiens OX=9606 GN=UBE2L5 PE=2 SV=1
A6NFI3	Zinc finger protein 316 OS=Homo sapiens OX=9606 GN=ZNF316 PE=1 SV=1
A6NJ78	Probable methyltransferase-like protein 15 OS=Homo sapiens OX=9606 GN=METTL15 PE=1 SV=1
A8MW92	PHD finger protein 20-like protein 1 OS=Homo sapiens OX=9606 GN=PHF20L1 PE=1 SV=2
O00193	Small acidic protein OS=Homo sapiens OX=9606 GN=SMAP PE=1 SV=1
O43294	Transforming growth factor beta-1-induced transcript 1 protein OS=Homo sapiens OX=9606 GN=TGFB1I1 PE=1 SV=2
O43731	ER lumen protein-retaining receptor 3 OS=Homo sapiens OX=9606 GN=KDELR3 PE=2 SV=1
O60281	Zinc finger protein 292 OS=Homo sapiens OX=9606 GN=ZNF292 PE=1 SV=3
O60287	Nucleolar pre-ribosomal-associated protein 1 OS=Homo sapiens OX=9606 GN=URB1 PE=1 SV=4
O75347	Tubulin-specific chaperone A OS=Homo sapiens OX=9606 GN=TBCA PE=1 SV=3
O75449	Katanin p60 ATPase-containing subunit A1 OS=Homo sapiens OX=9606 GN=KATNA1 PE=1 SV=1
O75629	Protein CREG1 OS=Homo sapiens OX=9606 GN=CREG1 PE=1 SV=1
O75821	Eukaryotic translation initiation factor 3 subunit G OS=Homo sapiens OX=9606 GN=EIF3G PE=1 SV=2
O76003	Glutaredoxin-3 OS=Homo sapiens OX=9606 GN=GLRX3 PE=1 SV=2
O94822	E3 ubiquitin-protein ligase listerin OS=Homo sapiens OX=9606 GN=LTN1 PE=1 SV=6
O94919	Endonuclease domain-containing 1 protein OS=Homo sapiens OX=9606 GN=ENDOD1 PE=1 SV=2
O95394	Phosphoacetylglucosamine mutase OS=Homo sapiens OX=9606 GN=PGM3 PE=1 SV=1
O95785	Protein Wiz OS=Homo sapiens OX=9606 GN=WIZ PE=1 SV=2
P01583	Interleukin-1 alpha OS=Homo sapiens OX=9606 GN=IL1A PE=1 SV=1
P03886	NADH-ubiquinone oxidoreductase chain 1 OS=Homo sapiens OX=9606 GN=MT-ND1 PE=1 SV=1
P04003	C4b-binding protein alpha chain OS=Homo sapiens OX=9606 GN=C4BPA PE=1 SV=2
P07203	Glutathione peroxidase 1 OS=Homo sapiens OX=9606 GN=GPX1 PE=1 SV=4
P07358	Complement component C8 beta chain OS=Homo sapiens OX=9606 GN=C8B PE=1 SV=3
P07711	Cathepsin L1 OS=Homo sapiens OX=9606 GN=CTSL PE=1 SV=2
P07858	Cathepsin B OS=Homo sapiens OX=9606 GN=CTSB PE=1 SV=3
P09884	DNA polymerase alpha catalytic subunit OS=Homo sapiens OX=9606 GN=POLA1 PE=1 SV=2
P0C0S8	Histone H2A type 1 OS=Homo sapiens OX=9606 GN=HIST1H2AG PE=1 SV=2
P15036	Protein C-ets-2 OS=Homo sapiens OX=9606 GN=ETS2 PE=1 SV=1
P15170	Eukaryotic peptide chain release factor GTP-binding subunit ERF3A OS=Homo sapiens OX=9606 GN=GSPT1 PE=1 SV=1
P20073	Annexin A7 OS=Homo sapiens OX=9606 GN=ANXA7 PE=1 SV=3
P20382	Pro-MCH OS=Homo sapiens OX=9606 GN=PMCH PE=1 SV=3
P21675	Transcription initiation factor TFIID subunit 1 OS=Homo sapiens OX=9606 GN=TAF1 PE=1 SV=2
P30040	Endoplasmic reticulum resident protein 29 OS=Homo sapiens OX=9606 GN=ERP29 PE=1 SV=4
P30536	Translocator protein OS=Homo sapiens OX=9606 GN=TSPO PE=1 SV=3
P36873	Serine/threonine-protein phosphatase PP1-gamma catalytic subunit OS=Homo sapiens OX=9606 GN=PPP1CC PE=1 SV=1
P41743	Protein kinase C iota type OS=Homo sapiens OX=9606 GN=PRKCI PE=1 SV=2
P50897	Palmitoyl-protein thioesterase 1 OS=Homo sapiens OX=9606 GN=PPT1 PE=1 SV=1
P51116	Fragile X mental retardation syndrome-related protein 2 OS=Homo sapiens OX=9606 GN=FXR2 PE=1 SV=2
P52739	Zinc finger protein 131 OS=Homo sapiens OX=9606 GN=ZNF131 PE=1 SV=2
P53804	E3 ubiquitin-protein ligase TTC3 OS=Homo sapiens OX=9606 GN=TTC3 PE=1 SV=2
P54727	UV excision repair protein RAD23 homolog B OS=Homo sapiens OX=9606 GN=RAD23B PE=1 SV=1
P54819	Adenylate kinase 2, mitochondrial OS=Homo sapiens OX=9606 GN=AK2 PE=1 SV=2
P55201	Peregrin OS=Homo sapiens OX=9606 GN=BRPF1 PE=1 SV=2
P58658	Protein eva-1 homolog C OS=Homo sapiens OX=9606 GN=EVA1C PE=2 SV=1
P61129	Zinc finger CCCH domain-containing protein 6 OS=Homo sapiens OX=9606 GN=ZC3H6 PE=1 SV=2
P61244	Protein max OS=Homo sapiens OX=9606 GN=MAX PE=1 SV=1
P61960	Ubiquitin-fold modifier 1 OS=Homo sapiens OX=9606 GN=UFM1 PE=1 SV=1
P62873	Guanine nucleotide-binding protein G(I)/G(S)/G(T) subunit beta-1 OS=Homo sapiens OX=9606 GN=GNB1 PE=1 SV=3
P68402	Platelet-activating factor acetylhydrolase IB subunit beta OS=Homo sapiens OX=9606 GN=PAFAH1B2 PE=1 SV=1
P78356	Phosphatidylinositol 5-phosphate 4-kinase type-2 beta OS=Homo sapiens OX=9606 GN=PIP4K2B PE=1 SV=1
P82979	SAP domain-containing ribonucleoprotein OS=Homo sapiens OX=9606 GN=SARNP PE=1 SV=3
Q00526	Cyclin-dependent kinase 3 OS=Homo sapiens OX=9606 GN=CDK3 PE=1 SV=1
Q00535	Cyclin-dependent-like kinase 5 OS=Homo sapiens OX=9606 GN=CDK5 PE=1 SV=3
Q01449	Myosin regulatory light chain 2, atrial isoform OS=Homo sapiens OX=9606 GN=MYL7 PE=1 SV=1
Q02643	Growth hormone-releasing hormone receptor OS=Homo sapiens OX=9606 GN=GHRHR PE=1 SV=2
Q03135	Caveolin-1 OS=Homo sapiens OX=9606 GN=CAV1 PE=1 SV=4
Q04726	Transducin-like enhancer protein 3 OS=Homo sapiens OX=9606 GN=TLE3 PE=1 SV=2
Q09028	Histone-binding protein RBBP4 OS=Homo sapiens OX=9606 GN=RBBP4 PE=1 SV=3
Q10570	Cleavage and polyadenylation specificity factor subunit 1 OS=Homo sapiens OX=9606 GN=CPSF1 PE=1 SV=2
Q12830	Nucleosome-remodeling factor subunit BPTF OS=Homo sapiens OX=9606 GN=BPTF PE=1 SV=3
Q12872	Splicing factor, suppressor of white-apricot homolog OS=Homo sapiens OX=9606 GN=SFSWAP PE=1 SV=3
Q13409	Cytoplasmic dynein 1 intermediate chain 2 OS=Homo sapiens OX=9606 GN=DYNC1I2 PE=1 SV=3
Q13642	Four and a half LIM domains protein 1 OS=Homo sapiens OX=9606 GN=FHL1 PE=1 SV=4
Q14692	Ribosome biogenesis protein BMS1 homolog OS=Homo sapiens OX=9606 GN=BMS1 PE=1 SV=1
Q15582	Transforming growth factor-beta-induced protein ig-h3 OS=Homo sapiens OX=9606 GN=TGFBI PE=1 SV=1
Q15831	Serine/threonine-protein kinase STK11 OS=Homo sapiens OX=9606 GN=STK11 PE=1 SV=1
Q16698	2,4-dienoyl-CoA reductase, mitochondrial OS=Homo sapiens OX=9606 GN=DECR1 PE=1 SV=1
Q3L8U1	Chromodomain-helicase-DNA-binding protein 9 OS=Homo sapiens OX=9606 GN=CHD9 PE=1 SV=2
Q5JXB2	Putative ubiquitin-conjugating enzyme E2 N-like OS=Homo sapiens OX=9606 GN=UBE2NL PE=1 SV=1
Q5SSJ5	Heterochromatin protein 1-binding protein 3 OS=Homo sapiens OX=9606 GN=HP1BP3 PE=1 SV=1
Q5T5U3	Rho GTPase-activating protein 21 OS=Homo sapiens OX=9606 GN=ARHGAP21 PE=1 SV=1
Q5VT25	Serine/threonine-protein kinase MRCK alpha OS=Homo sapiens OX=9606 GN=CDC42BPA PE=1 SV=1
Q5VVM6	Coiled-coil domain-containing protein 30 OS=Homo sapiens OX=9606 GN=CCDC30 PE=2 SV=1
Q5VYJ5	MAM and LDL-receptor class A domain-containing protein 1 OS=Homo sapiens OX=9606 GN=MALRD1 PE=1 SV=4
Q68DK2	Zinc finger FYVE domain-containing protein 26 OS=Homo sapiens OX=9606 GN=ZFYVE26 PE=1 SV=3
Q6DKI1	60S ribosomal protein L7-like 1 OS=Homo sapiens OX=9606 GN=RPL7L1 PE=1 SV=1
Q6DKK2	Tetratricopeptide repeat protein 19, mitochondrial OS=Homo sapiens OX=9606 GN=TTC19 PE=1 SV=4
Q6P2I3	Fumarylacetoacetate hydrolase domain-containing protein 2B OS=Homo sapiens OX=9606 GN=FAHD2B PE=1 SV=1
Q6PFW1	Inositol hexakisphosphate and diphosphoinositol-pentakisphosphate kinase 1 OS=Homo sapiens OX=9606 GN=PPIP5K1 PE=1 SV=1
Q6PKG0	La-related protein 1 OS=Homo sapiens OX=9606 GN=LARP1 PE=1 SV=2
Q6VY07	Phosphofurin acidic cluster sorting protein 1 OS=Homo sapiens OX=9606 GN=PACS1 PE=1 SV=2
Q6Y7W6	GRB10-interacting GYF protein 2 OS=Homo sapiens OX=9606 GN=GIGYF2 PE=1 SV=1
Q6ZMG9	Ceramide synthase 6 OS=Homo sapiens OX=9606 GN=CERS6 PE=1 SV=1
Q6ZN28	Metastasis-associated in colon cancer protein 1 OS=Homo sapiens OX=9606 GN=MACC1 PE=1 SV=2
Q7L7X3	Serine/threonine-protein kinase TAO1 OS=Homo sapiens OX=9606 GN=TAOK1 PE=1 SV=1
Q7LBR1	Charged multivesicular body protein 1b OS=Homo sapiens OX=9606 GN=CHMP1B PE=1 SV=1
Q7LG56	Ribonucleoside-diphosphate reductase subunit M2 B OS=Homo sapiens OX=9606 GN=RRM2B PE=1 SV=1
Q7Z3K3	Pogo transposable element with ZNF domain OS=Homo sapiens OX=9606 GN=POGZ PE=1 SV=2
Q7Z6R9	Transcription factor AP-2-delta OS=Homo sapiens OX=9606 GN=TFAP2D PE=2 SV=1
Q7Z736	Pleckstrin homology domain-containing family H member 3 OS=Homo sapiens OX=9606 GN=PLEKHH3 PE=1 SV=2
Q86U86	Protein polybromo-1 OS=Homo sapiens OX=9606 GN=PBRM1 PE=1 SV=1
Q86V97	Kelch repeat and BTB domain-containing protein 6 OS=Homo sapiens OX=9606 GN=KBTBD6 PE=1 SV=1
Q8IV08	Phospholipase D3 OS=Homo sapiens OX=9606 GN=PLD3 PE=1 SV=1
Q8IV36	Protein HID1 OS=Homo sapiens OX=9606 GN=HID1 PE=1 SV=1
Q8IVF4	Dynein heavy chain 10, axonemal OS=Homo sapiens OX=9606 GN=DNAH10 PE=1 SV=4
Q8IVF5	T-lymphoma invasion and metastasis-inducing protein 2 OS=Homo sapiens OX=9606 GN=TIAM2 PE=2 SV=4
Q8IZQ1	WD repeat and FYVE domain-containing protein 3 OS=Homo sapiens OX=9606 GN=WDFY3 PE=1 SV=2
Q8N3F8	MICAL-like protein 1 OS=Homo sapiens OX=9606 GN=MICALL1 PE=1 SV=2
Q8N4C8	Misshapen-like kinase 1 OS=Homo sapiens OX=9606 GN=MINK1 PE=1 SV=2
Q8N5N7	39S ribosomal protein L50, mitochondrial OS=Homo sapiens OX=9606 GN=MRPL50 PE=1 SV=2
Q8N7W2	BEN domain-containing protein 7 OS=Homo sapiens OX=9606 GN=BEND7 PE=1 SV=2
Q8NBJ5	Procollagen galactosyltransferase 1 OS=Homo sapiens OX=9606 GN=COLGALT1 PE=1 SV=1
Q8NBZ0	INO80 complex subunit E OS=Homo sapiens OX=9606 GN=INO80E PE=1 SV=1
Q8ND24	RING finger protein 214 OS=Homo sapiens OX=9606 GN=RNF214 PE=1 SV=2
Q8NDI1	EH domain-binding protein 1 OS=Homo sapiens OX=9606 GN=EHBP1 PE=1 SV=3
Q8NE71	ATP-binding cassette sub-family F member 1 OS=Homo sapiens OX=9606 GN=ABCF1 PE=1 SV=2
Q8NG31	Kinetochore scaffold 1 OS=Homo sapiens OX=9606 GN=KNL1 PE=1 SV=3
Q8NI35	InaD-like protein OS=Homo sapiens OX=9606 GN=PATJ PE=1 SV=3
Q8TDB6	E3 ubiquitin-protein ligase DTX3L OS=Homo sapiens OX=9606 GN=DTX3L PE=1 SV=1
Q8TDD1	ATP-dependent RNA helicase DDX54 OS=Homo sapiens OX=9606 GN=DDX54 PE=1 SV=2
Q8TDN1	Potassium voltage-gated channel subfamily G member 4 OS=Homo sapiens OX=9606 GN=KCNG4 PE=1 SV=1
Q8WV44	E3 ubiquitin-protein ligase TRIM41 OS=Homo sapiens OX=9606 GN=TRIM41 PE=1 SV=3
Q8WXX7	Autism susceptibility gene 2 protein OS=Homo sapiens OX=9606 GN=AUTS2 PE=1 SV=1
Q8WYH8	Inhibitor of growth protein 5 OS=Homo sapiens OX=9606 GN=ING5 PE=1 SV=1
Q8WZ42	Titin OS=Homo sapiens OX=9606 GN=TTN PE=1 SV=4
Q92574	Hamartin OS=Homo sapiens OX=9606 GN=TSC1 PE=1 SV=2
Q92747	Actin-related protein 2/3 complex subunit 1A OS=Homo sapiens OX=9606 GN=ARPC1A PE=2 SV=2
Q92817	Envoplakin OS=Homo sapiens OX=9606 GN=EVPL PE=1 SV=3
Q92922	SWI/SNF complex subunit SMARCC1 OS=Homo sapiens OX=9606 GN=SMARCC1 PE=1 SV=3
Q92966	snRNA-activating protein complex subunit 3 OS=Homo sapiens OX=9606 GN=SNAPC3 PE=1 SV=1
Q96BY7	Autophagy-related protein 2 homolog B OS=Homo sapiens OX=9606 GN=ATG2B PE=1 SV=5
Q96ED9	Protein Hook homolog 2 OS=Homo sapiens OX=9606 GN=HOOK2 PE=1 SV=3
Q96EX3	WD repeat-containing protein 34 OS=Homo sapiens OX=9606 GN=WDR34 PE=1 SV=2
Q96K37	Solute carrier family 35 member E1 OS=Homo sapiens OX=9606 GN=SLC35E1 PE=1 SV=2
Q96LI6	Heat shock transcription factor, Y-linked OS=Homo sapiens OX=9606 GN=HSFY1 PE=1 SV=1
Q96LT9	RNA-binding protein 40 OS=Homo sapiens OX=9606 GN=RNPC3 PE=1 SV=1
Q96NY9	Crossover junction endonuclease MUS81 OS=Homo sapiens OX=9606 GN=MUS81 PE=1 SV=3
Q96PC5	Melanoma inhibitory activity protein 2 OS=Homo sapiens OX=9606 GN=MIA2 PE=1 SV=4
Q96RP9	Elongation factor G, mitochondrial OS=Homo sapiens OX=9606 GN=GFM1 PE=1 SV=2
Q96RS0	Trimethylguanosine synthase OS=Homo sapiens OX=9606 GN=TGS1 PE=1 SV=3
Q96SQ9	Cytochrome P450 2S1 OS=Homo sapiens OX=9606 GN=CYP2S1 PE=1 SV=2
Q99062	Granulocyte colony-stimulating factor receptor OS=Homo sapiens OX=9606 GN=CSF3R PE=1 SV=1
Q99798	Aconitate hydratase, mitochondrial OS=Homo sapiens OX=9606 GN=ACO2 PE=1 SV=2
Q9BQ48	39S ribosomal protein L34, mitochondrial OS=Homo sapiens OX=9606 GN=MRPL34 PE=1 SV=1
Q9BRD0	BUD13 homolog OS=Homo sapiens OX=9606 GN=BUD13 PE=1 SV=1
Q9BRX9	WD repeat domain-containing protein 83 OS=Homo sapiens OX=9606 GN=WDR83 PE=1 SV=1
Q9BSJ2	Gamma-tubulin complex component 2 OS=Homo sapiens OX=9606 GN=TUBGCP2 PE=1 SV=2
Q9BT25	HAUS augmin-like complex subunit 8 OS=Homo sapiens OX=9606 GN=HAUS8 PE=1 SV=3
Q9C0E2	Exportin-4 OS=Homo sapiens OX=9606 GN=XPO4 PE=1 SV=2
Q9H2Y7	Zinc finger protein 106 OS=Homo sapiens OX=9606 GN=ZNF106 PE=1 SV=1
Q9H422	Homeodomain-interacting protein kinase 3 OS=Homo sapiens OX=9606 GN=HIPK3 PE=1 SV=1
Q9H8Y5	Ankyrin repeat and zinc finger domain-containing protein 1 OS=Homo sapiens OX=9606 GN=ANKZF1 PE=1 SV=1
Q9H9B1	Histone-lysine N-methyltransferase EHMT1 OS=Homo sapiens OX=9606 GN=EHMT1 PE=1 SV=4
Q9HBA0	Transient receptor potential cation channel subfamily V member 4 OS=Homo sapiens OX=9606 GN=TRPV4 PE=1 SV=2
Q9HBE1	POZ-, AT hook-, and zinc finger-containing protein 1 OS=Homo sapiens OX=9606 GN=PATZ1 PE=1 SV=1
Q9HCG8	Pre-mRNA-splicing factor CWC22 homolog OS=Homo sapiens OX=9606 GN=CWC22 PE=1 SV=3
Q9HCY8	Protein S100-A14 OS=Homo sapiens OX=9606 GN=S100A14 PE=1 SV=1
Q9NV31	U3 small nucleolar ribonucleoprotein protein IMP3 OS=Homo sapiens OX=9606 GN=IMP3 PE=1 SV=1
Q9NVN3	Synembryn-B OS=Homo sapiens OX=9606 GN=RIC8B PE=1 SV=2
Q9NWZ8	Gem-associated protein 8 OS=Homo sapiens OX=9606 GN=GEMIN8 PE=1 SV=1
Q9NX08	COMM domain-containing protein 8 OS=Homo sapiens OX=9606 GN=COMMD8 PE=1 SV=1
Q9NY61	Protein AATF OS=Homo sapiens OX=9606 GN=AATF PE=1 SV=1
Q9P1Z0	Zinc finger and BTB domain-containing protein 4 OS=Homo sapiens OX=9606 GN=ZBTB4 PE=1 SV=3
Q9P244	Leucine-rich repeat and fibronectin type III domain-containing protein 1 OS=Homo sapiens OX=9606 GN=LRFN1 PE=1 SV=2
Q9UBK7	Rab-like protein 2A OS=Homo sapiens OX=9606 GN=RABL2A PE=1 SV=1
Q9UGJ1	Gamma-tubulin complex component 4 OS=Homo sapiens OX=9606 GN=TUBGCP4 PE=1 SV=1
Q9UGN5	Poly [ADP-ribose] polymerase 2 OS=Homo sapiens OX=9606 GN=PARP2 PE=1 SV=2
Q9UGY1	Nucleolar protein 12 OS=Homo sapiens OX=9606 GN=NOL12 PE=1 SV=1
Q9UHY8	Fasciculation and elongation protein zeta-2 OS=Homo sapiens OX=9606 GN=FEZ2 PE=1 SV=2
Q9UJU6	Drebrin-like protein OS=Homo sapiens OX=9606 GN=DBNL PE=1 SV=1
Q9UQC2	GRB2-associated-binding protein 2 OS=Homo sapiens OX=9606 GN=GAB2 PE=1 SV=1
Q9Y266	Nuclear migration protein nudC OS=Homo sapiens OX=9606 GN=NUDC PE=1 SV=1
Q9Y2G9	Protein strawberry notch homolog 2 OS=Homo sapiens OX=9606 GN=SBNO2 PE=2 SV=3
Q9Y2K1	Zinc finger and BTB domain-containing protein 1 OS=Homo sapiens OX=9606 GN=ZBTB1 PE=1 SV=3
Q9Y399	28S ribosomal protein S2, mitochondrial OS=Homo sapiens OX=9606 GN=MRPS2 PE=1 SV=1
Q9Y3D3	28S ribosomal protein S16, mitochondrial OS=Homo sapiens OX=9606 GN=MRPS16 PE=1 SV=1
Q9Y570	Protein phosphatase methylesterase 1 OS=Homo sapiens OX=9606 GN=PPME1 PE=1 SV=3
Q9Y5T5	Ubiquitin carboxyl-terminal hydrolase 16 OS=Homo sapiens OX=9606 GN=USP16 PE=1 SV=1
Q9Y605	MORF4 family-associated protein 1 OS=Homo sapiens OX=9606 GN=MRFAP1 PE=1 SV=1
